# Supplementary material for: 9-(5-Bromo-2-hy­droxy­phen­yl)-10-(2-hy­droxy­prop­yl)-3,3,6,6-tetra­methyl-1,2,3,4,5,6,7,8,9,10-deca­hydro­acridine-1,8-dione
Source: Acta Crystallogr Sect E Struct Rep Online. 2011 Apr 16;67(Pt 5):o1146. doi: 10.1107/S1600536811013481 (PMC3089333; doi:10.1107/S1600536811013481)
Supplement: Supplementary file 1 [file e-67-o1146-sup1.cif]

##############################################################################
#                                                                            #
# This CIF contains the data in a paper accepted for publication in          #
# Acta Crystallographica Section E. It conforms to the requirements of       #
# Notes for Authors for Acta Crystallographica Section E, and has been       #
# peer reviewed under the auspices of the IUCr Commission on Journals.       #
#                                                                            #
# Full details of the Crystallographic Information File format               #
# are given in the paper "The Crystallographic Information File (CIF):       #
# a New Standard Archive File for Crystallography" by S. R. Hall, F. H.      #
# Allen and I. D. Brown [Acta Cryst. (1991), A47, 655-685].                  #
#                                                                            #
# The current version of the core CIF dictionary is obtainable from          #
# ftp://ftp.iucr.org/pub/cif_core.dic.                                       #
#                                                                            #
# Software is freely available for graphical display of the structure(s)     #
# in this CIF. For information consult the CIF software page                 #
# http://www.iucr.org/resources/cif/software.                                #
#                                                                            #
# This file may be used for bona fide research purposes within the           #
# scientific community so long as proper attribution is given to the journal # 
# article from which it was obtained.                                        #
#                                                                            #
##############################################################################
data_global
_audit_creation_method     SHELXL-97
_journal_date_recd_electronic     2011-04-10
_journal_date_accepted     2011-04-11
_journal_name_full     'Acta Crystallographica, Section E'
_journal_year     2011
_journal_volume     67
_journal_issue      5
_journal_page_first     o1146
_journal_page_last     o1146
_journal_paper_category     QO
_journal_coeditor_code     XU5192
_publ_contact_author
;
     Dr. Seik Weng Ng
     Department of Chemistry
     University of Malaya
     50603 Kuala Lumpur
     Malaysia
;
_publ_contact_author_email     seikweng@um.edu.my
_publ_contact_author_fax     '03 7967 4193'
_publ_contact_author_phone     '03 7967 6778'
_publ_section_title
;\
9-(5-Bromo-2-hydroxyphenyl)-10-(2-hydroxypropyl)-3,3,6,6-tetramethyl-1,2,3,4,5,\
6,7,8,9,10-decahydroacridine-1,8-dione
;
loop_
    _publ_author_name
    _publ_author_address
    'Khalilov, Ali N.'
;
Department of Organic Chemistry
Baku State University
Baku
Azerbaijan
;
    'Abdelhamid, Antar A. '
;
Department of Organic Chemistry
Baku State University
Baku
Azerbaijan
;
    'Gurbanov, Atash V.'
;
Chemistry & Environmental Science Division
School of Science
Manchester Metropolitan University
England
;
    'Ng, Seik Weng'
;
     Department of Chemistry
     University of Malaya
     50603 Kuala Lumpur
     Malaysia
;
data_I
_audit_creation_method     SHELXL-97
_chemical_name_systematic
;
9-(5-Bromo-2-hydroxyphenyl)-10-(2-hydroxypropyl)-3,3,6,6-tetramethyl-
1,2,3,4,5,6,7,8,9,10-decahydroacridine-1,8-dione
;
_chemical_name_common     ?
_chemical_formula_moiety     'C26 H32 Br N O4'
_chemical_formula_sum     'C26 H32 Br N O4'
_chemical_formula_iupac     'C26 H32 Br N O4'
_chemical_formula_weight     502.44
_chemical_melting_point     ?
_symmetry_cell_setting     monoclinic
_symmetry_space_group_name_H-M     'P 21/n'
_symmetry_space_group_name_Hall     '-P 2yn'
loop_
    _symmetry_equiv_pos_as_xyz
    'x, y, z'
    '-x+1/2, y+1/2, -z+1/2'
    '-x, -y, -z'
    'x-1/2, -y-1/2, z-1/2'
_cell_length_a     10.6685(4)
_cell_length_b     16.8190(5)
_cell_length_c     14.1260(5)
_cell_angle_alpha     90.00
_cell_angle_beta     106.303(3)
_cell_angle_gamma     90.00
_cell_volume     2432.76(14)
_cell_formula_units_Z     4
_cell_measurement_reflns_used     3308
_cell_measurement_theta_min     2.3239
_cell_measurement_theta_max     29.3647
_cell_measurement_temperature     100(2)
_exptl_crystal_description     Prism
_exptl_crystal_colour     Colorless
_exptl_crystal_size_max     0.20
_exptl_crystal_size_mid     0.10
_exptl_crystal_size_min     0.05
_exptl_crystal_density_diffrn     1.372
_exptl_crystal_density_meas     ?
_exptl_crystal_density_method     'not measured'
_exptl_crystal_F_000     1048
_exptl_absorpt_coefficient_mu     1.721
_exptl_absorpt_correction_type     multi-scan
_exptl_absorpt_process_details     '(CrysAlis PRO; Agilent, 2010)'
_exptl_absorpt_correction_T_min     0.7246
_exptl_absorpt_correction_T_max     0.9189
_diffrn_ambient_temperature     100(2)
_diffrn_radiation_type     MoK\a
_diffrn_radiation_wavelength     0.71073
_diffrn_radiation_source     'SuperNova (Mo) X-ray Source'
_diffrn_radiation_monochromator     Mirror
_diffrn_measurement_device_type
                  'Agilent SuperNova Dual diffractometer with an Atlas detector'
_diffrn_measurement_method     \w
_diffrn_detector_area_resol_mean     10.4041
_diffrn_reflns_number     11939
_diffrn_reflns_av_R_equivalents     0.0454
_diffrn_reflns_av_sigmaI/netI     0.0766
_diffrn_reflns_theta_min     2.33
_diffrn_reflns_theta_max     27.49
_diffrn_reflns_theta_full     27.49
_diffrn_measured_fraction_theta_max     0.967
_diffrn_measured_fraction_theta_full     0.967
_diffrn_reflns_limit_h_min     -13
_diffrn_reflns_limit_h_max     13
_diffrn_reflns_limit_k_min     -21
_diffrn_reflns_limit_k_max     19
_diffrn_reflns_limit_l_min     -13
_diffrn_reflns_limit_l_max     17
_diffrn_standards_number     0
_diffrn_standards_interval_count     0
_diffrn_standards_interval_time     0
_diffrn_standards_decay_%     0
_reflns_number_total     5402
_reflns_number_gt     3939
_reflns_threshold_expression     I>2\s(I)
_refine_ls_structure_factor_coef     Fsqd
_refine_ls_matrix_type     full
_refine_ls_R_factor_all     0.0812
_refine_ls_R_factor_gt     0.0533
_refine_ls_wR_factor_gt     0.1196
_refine_ls_wR_factor_ref     0.1352
_refine_ls_goodness_of_fit_ref     1.033
_refine_ls_restrained_S_all     1.041
_refine_ls_number_reflns     5402
_refine_ls_number_parameters     302
_refine_ls_number_restraints     24
_refine_ls_hydrogen_treatment     constr
_refine_ls_weighting_scheme     calc
_refine_ls_weighting_details
         'calc w=1/[\s^2^(Fo^2^)+(0.0549P)^2^+1.4767P] where P=(Fo^2^+2Fc^2^)/3'
_atom_sites_solution_hydrogens     geom
_atom_sites_solution_primary     direct
_atom_sites_solution_secondary     difmap
_refine_ls_shift/su_max     0.001
_refine_ls_shift/su_mean     0.001
_refine_diff_density_max     0.764
_refine_diff_density_min     -0.662
_refine_ls_extinction_method     none
_refine_ls_extinction_coef     ?
loop_
    _atom_type_symbol
    _atom_type_description
    _atom_type_scat_dispersion_real
    _atom_type_scat_dispersion_imag
    _atom_type_scat_source
    'C' 'C' 0.0033 0.0016
                         'International Tables Vol C Tables 4.2.6.8 and 6.1.1.4'
    'H' 'H' 0.0000 0.0000
                         'International Tables Vol C Tables 4.2.6.8 and 6.1.1.4'
    'N' 'N' 0.0061 0.0033
                         'International Tables Vol C Tables 4.2.6.8 and 6.1.1.4'
    'O' 'O' 0.0106 0.0060
                         'International Tables Vol C Tables 4.2.6.8 and 6.1.1.4'
    'Br' 'Br' -0.2901 2.4595
                         'International Tables Vol C Tables 4.2.6.8 and 6.1.1.4'
_computing_data_collection     'CrysAlis PRO (Agilent, 2010)'
_computing_cell_refinement     'CrysAlis PRO (Agilent, 2010)'
_computing_data_reduction     'CrysAlis PRO (Agilent, 2010)'
_computing_structure_solution     'SHELXS97 (Sheldrick, 2008)'
_computing_structure_refinement     'SHELXL97 (Sheldrick, 2008)'
_computing_molecular_graphics     'X-SEED (Barbour, 2001)'
_computing_publication_material     'publCIF (Westrip, 2010)'
loop_
    _atom_site_type_symbol
    _atom_site_label
    _atom_site_fract_x
    _atom_site_fract_y
    _atom_site_fract_z
    _atom_site_U_iso_or_equiv
    _atom_site_adp_type
    _atom_site_calc_flag
    _atom_site_refinement_flags
    _atom_site_occupancy
    _atom_site_symmetry_multiplicity
    _atom_site_disorder_assembly
    _atom_site_disorder_group
    Br Br1 1.00011(3) 0.07288(2) 0.84090(3) 0.02822(14) Uani d . 1 1 . .
    O O1 0.6038(2) 0.22434(18) 1.01434(16) 0.0322(6) Uani d . 1 1 . .
    H H1 0.5337 0.2333 0.9706 0.039 Uiso calc R 1 1 . .
    O O2 0.3796(2) 0.25478(16) 0.88504(17) 0.0306(6) Uani d . 1 1 . .
    O O3 0.7557(3) 0.41222(15) 0.86062(17) 0.0284(6) Uani d . 1 1 A .
    O O4 0.6148(10) 0.0597(4) 0.6070(6) 0.0224(9) Uani d PDU 0.636(6) 1 A 1
    H H4 0.6748 0.0648 0.6598 0.027 Uiso calc PR 0.636(6) 1 A 1
    O O4' 0.6669(7) 0.0829(4) 0.4503(4) 0.0224(9) Uani d PD 0.364 1 A 2
    H H4' 0.7173 0.0435 0.4608 0.027 Uiso calc PR 0.364(6) 1 A 2
    N N1 0.5582(3) 0.22319(18) 0.61661(19) 0.0209(6) Uani d . 1 1 A .
    C C1 0.6924(4) 0.1925(2) 0.9722(2) 0.0253(8) Uani d . 1 1 . .
    C C2 0.7829(4) 0.1395(2) 1.0291(2) 0.0291(9) Uani d . 1 1 . .
    H H2 0.7803 0.1273 1.0942 0.035 Uiso calc R 1 1 . .
    C C3 0.8759(4) 0.1044(2) 0.9923(2) 0.0274(8) Uani d . 1 1 . .
    H H3 0.9380 0.0686 1.0315 0.033 Uiso calc R 1 1 . .
    C C4 0.8772(3) 0.1223(2) 0.8975(2) 0.0231(8) Uani d . 1 1 . .
    C C5 0.7896(3) 0.1759(2) 0.8406(2) 0.0206(7) Uani d . 1 1 . .
    H H5 0.7928 0.1873 0.7754 0.025 Uiso calc R 1 1 . .
    C C6 0.6975(3) 0.2134(2) 0.8771(2) 0.0195(7) Uani d . 1 1 . .
    C C7 0.6024(3) 0.2741(2) 0.8146(2) 0.0218(7) Uani d . 1 1 . .
    H H7 0.5812 0.3146 0.8595 0.026 Uiso calc R 1 1 . .
    C C8 0.4774(3) 0.2344(2) 0.7571(2) 0.0214(7) Uani d . 1 1 . .
    C C9 0.3703(3) 0.2291(2) 0.8002(2) 0.0245(8) Uani d . 1 1 . .
    C C10 0.2455(4) 0.1933(2) 0.7402(3) 0.0316(9) Uani d . 1 1 . .
    H H10A 0.1952 0.2335 0.6935 0.038 Uiso calc R 1 1 . .
    H H10B 0.1923 0.1768 0.7841 0.038 Uiso calc R 1 1 . .
    C C11 0.2724(4) 0.1208(2) 0.6826(3) 0.0320(9) Uani d . 1 1 . .
    C C12 0.3568(3) 0.1482(2) 0.6168(2) 0.0260(8) Uani d . 1 1 . .
    H H12A 0.3945 0.1007 0.5937 0.031 Uiso calc R 1 1 . .
    H H12B 0.2999 0.1750 0.5580 0.031 Uiso calc R 1 1 . .
    C C13 0.4664(3) 0.2038(2) 0.6662(2) 0.0213(8) Uani d . 1 1 . .
    C C14 0.3435(4) 0.0568(2) 0.7541(3) 0.0392(10) Uani d . 1 1 . .
    H H14A 0.3604 0.0108 0.7169 0.059 Uiso calc R 1 1 . .
    H H14B 0.2893 0.0404 0.7964 0.059 Uiso calc R 1 1 . .
    H H14C 0.4266 0.0780 0.7951 0.059 Uiso calc R 1 1 . .
    C C15 0.1428(4) 0.0876(3) 0.6174(3) 0.0461(12) Uani d . 1 1 . .
    H H15A 0.1603 0.0414 0.5808 0.069 Uiso calc R 1 1 . .
    H H15B 0.0980 0.1286 0.5709 0.069 Uiso calc R 1 1 . .
    H H15C 0.0876 0.0715 0.6590 0.069 Uiso calc R 1 1 . .
    C C16 0.5558(3) 0.1821(2) 0.5232(2) 0.0253(8) Uani d D 1 1 . .
    H H16A 0.5847 0.2201 0.4799 0.030 Uiso calc PR 0.636(6) 1 A 1
    H H16B 0.4645 0.1671 0.4893 0.030 Uiso calc PR 0.636(6) 1 A 1
    H H16C 0.5683 0.2211 0.4740 0.030 Uiso calc PR 0.364(6) 1 A 2
    H H16D 0.4706 0.1554 0.4958 0.030 Uiso calc PR 0.364(6) 1 A 2
    C C17 0.6394(8) 0.1092(5) 0.5351(6) 0.035(2) Uani d PDU 0.636(6) 1 A 1
    H H17 0.6079 0.0794 0.4715 0.042 Uiso calc PR 0.636(6) 1 A 1
    C C17' 0.6674(17) 0.1202(11) 0.5460(9) 0.035(2) Uani d PD 0.364 1 A 2
    H H17' 0.7542 0.1415 0.5846 0.042 Uiso calc PR 0.364(6) 1 A 2
    C C18 0.7835(8) 0.1139(5) 0.5556(6) 0.064(3) Uani d PDU 0.636(6) 1 A 1
    H H18A 0.8061 0.1579 0.5180 0.096 Uiso calc PR 0.636(6) 1 A 1
    H H18B 0.8165 0.0639 0.5361 0.096 Uiso calc PR 0.636(6) 1 A 1
    H H18C 0.8230 0.1229 0.6262 0.096 Uiso calc PR 0.636(6) 1 A 1
    C C18' 0.613(4) 0.0541(18) 0.598(2) 0.064(3) Uani d PD 0.364 1 A 2
    H H18D 0.6726 0.0085 0.6100 0.096 Uiso calc PR 0.364(6) 1 A 2
    H H18E 0.5270 0.0377 0.5569 0.096 Uiso calc PR 0.364(6) 1 A 2
    H H18F 0.6050 0.0740 0.6615 0.096 Uiso calc PR 0.364(6) 1 A 2
    C C19 0.6444(3) 0.2861(2) 0.6502(2) 0.0207(7) Uani d . 1 1 . .
    C C20 0.7162(3) 0.3212(2) 0.5820(2) 0.0221(7) Uani d . 1 1 A .
    H H20A 0.6538 0.3531 0.5310 0.027 Uiso calc R 1 1 . .
    H H20B 0.7475 0.2772 0.5480 0.027 Uiso calc R 1 1 . .
    C C21 0.8325(3) 0.3738(2) 0.6323(2) 0.0208(7) Uani d . 1 1 . .
    C C22 0.7910(4) 0.4311(2) 0.7019(2) 0.0241(8) Uani d . 1 1 A .
    H H22A 0.8672 0.4633 0.7376 0.029 Uiso calc R 1 1 . .
    H H22B 0.7236 0.4677 0.6628 0.029 Uiso calc R 1 1 . .
    C C23 0.7371(3) 0.3877(2) 0.7761(2) 0.0222(8) Uani d . 1 1 . .
    C C24 0.6607(3) 0.3159(2) 0.7426(2) 0.0208(7) Uani d . 1 1 A .
    C C25 0.8732(4) 0.4213(2) 0.5529(3) 0.0273(8) Uani d . 1 1 A .
    H H25A 0.9004 0.3846 0.5085 0.041 Uiso calc R 1 1 . .
    H H25B 0.9460 0.4566 0.5845 0.041 Uiso calc R 1 1 . .
    H H25C 0.7991 0.4531 0.5150 0.041 Uiso calc R 1 1 . .
    C C26 0.9486(3) 0.3234(2) 0.6901(2) 0.0258(8) Uani d . 1 1 A .
    H H26A 0.9746 0.2869 0.6449 0.039 Uiso calc R 1 1 . .
    H H26B 0.9233 0.2928 0.7409 0.039 Uiso calc R 1 1 . .
    H H26C 1.0220 0.3584 0.7214 0.039 Uiso calc R 1 1 . .
loop_
    _atom_site_aniso_label
    _atom_site_aniso_U_11
    _atom_site_aniso_U_22
    _atom_site_aniso_U_33
    _atom_site_aniso_U_12
    _atom_site_aniso_U_13
    _atom_site_aniso_U_23
    Br1 0.0228(2) 0.0251(2) 0.0361(2) 0.00032(17) 0.00727(15) 0.00592(15)
    O1 0.0261(15) 0.0483(19) 0.0246(13) -0.0083(14) 0.0109(10) -0.0029(12)
    O2 0.0265(15) 0.0350(17) 0.0343(14) -0.0001(13) 0.0150(11) 0.0000(12)
    O3 0.0345(15) 0.0256(15) 0.0268(13) -0.0060(12) 0.0116(11) -0.0040(10)
    O4 0.036(2) 0.017(2) 0.021(2) 0.0144(17) 0.0188(16) 0.0029(14)
    O4' 0.036(2) 0.017(2) 0.021(2) 0.0144(17) 0.0188(16) 0.0029(14)
    N1 0.0162(15) 0.0231(17) 0.0220(14) -0.0008(13) 0.0029(11) 0.0031(12)
    C1 0.023(2) 0.032(2) 0.0206(17) -0.0126(17) 0.0060(14) -0.0035(15)
    C2 0.036(2) 0.032(2) 0.0185(17) -0.0117(19) 0.0072(15) 0.0053(15)
    C3 0.027(2) 0.025(2) 0.0243(18) -0.0072(17) -0.0018(14) 0.0073(15)
    C4 0.0187(19) 0.022(2) 0.0266(18) -0.0048(16) 0.0040(14) 0.0021(14)
    C5 0.0211(18) 0.0206(19) 0.0192(16) -0.0067(15) 0.0039(13) -0.0003(13)
    C6 0.0202(19) 0.0179(19) 0.0197(16) -0.0072(15) 0.0047(13) -0.0003(13)
    C7 0.0217(19) 0.0215(19) 0.0230(17) -0.0027(16) 0.0076(13) 0.0000(14)
    C8 0.0202(18) 0.0174(19) 0.0258(18) 0.0021(15) 0.0052(13) 0.0057(14)
    C9 0.0205(19) 0.022(2) 0.0307(19) 0.0015(16) 0.0070(14) 0.0067(15)
    C10 0.020(2) 0.042(3) 0.034(2) -0.0015(18) 0.0095(15) 0.0067(17)
    C11 0.024(2) 0.034(2) 0.035(2) -0.0081(18) 0.0030(15) 0.0056(17)
    C12 0.0193(19) 0.027(2) 0.0292(19) -0.0010(17) 0.0025(14) 0.0030(15)
    C13 0.0149(17) 0.024(2) 0.0242(18) 0.0024(15) 0.0033(13) 0.0066(14)
    C14 0.044(3) 0.030(2) 0.041(2) -0.011(2) 0.0076(18) 0.0081(17)
    C15 0.033(2) 0.059(3) 0.042(2) -0.023(2) 0.0049(18) 0.006(2)
    C16 0.0224(19) 0.029(2) 0.0244(18) 0.0014(17) 0.0072(14) 0.0023(15)
    C17 0.031(5) 0.042(4) 0.038(3) 0.010(4) 0.020(3) 0.016(2)
    C17' 0.031(5) 0.042(4) 0.038(3) 0.010(4) 0.020(3) 0.016(2)
    C18 0.066(5) 0.069(5) 0.058(4) 0.001(4) 0.021(4) 0.013(4)
    C18' 0.066(5) 0.069(5) 0.058(4) 0.001(4) 0.021(4) 0.013(4)
    C19 0.0142(17) 0.0214(19) 0.0256(17) 0.0034(15) 0.0041(13) 0.0065(14)
    C20 0.0202(18) 0.023(2) 0.0253(17) 0.0049(16) 0.0091(13) 0.0072(14)
    C21 0.0193(18) 0.0197(19) 0.0252(17) 0.0019(15) 0.0092(13) 0.0040(14)
    C22 0.028(2) 0.0162(19) 0.0308(19) 0.0032(16) 0.0136(15) 0.0049(14)
    C23 0.0170(18) 0.020(2) 0.0299(19) 0.0031(15) 0.0075(14) 0.0055(14)
    C24 0.0155(17) 0.0199(19) 0.0270(18) -0.0001(15) 0.0061(13) 0.0053(14)
    C25 0.030(2) 0.024(2) 0.0312(19) 0.0009(17) 0.0142(15) 0.0045(15)
    C26 0.0206(19) 0.027(2) 0.0304(19) 0.0010(17) 0.0088(14) 0.0023(15)
loop_
    _geom_bond_atom_site_label_1
    _geom_bond_atom_site_label_2
    _geom_bond_site_symmetry_2
    _geom_bond_distance
    _geom_bond_publ_flag
    Br1 C4 . 1.908(4) ?
    O1 C1 . 1.360(4) ?
    O1 H1 . 0.8400 ?
    O2 C9 . 1.251(4) ?
    O3 C23 . 1.226(4) ?
    O4 C17 . 1.394(7) ?
    O4 H4 . 0.8400 ?
    O4' C17' . 1.488(10) ?
    O4' H4' . 0.8400 ?
    N1 C13 . 1.393(4) ?
    N1 C19 . 1.394(4) ?
    N1 C16 . 1.483(4) ?
    C1 C2 . 1.391(5) ?
    C1 C6 . 1.405(5) ?
    C2 C3 . 1.376(5) ?
    C2 H2 . 0.9500 ?
    C3 C4 . 1.376(5) ?
    C3 H3 . 0.9500 ?
    C4 C5 . 1.382(5) ?
    C5 C6 . 1.383(5) ?
    C5 H5 . 0.9500 ?
    C6 C7 . 1.532(5) ?
    C7 C24 . 1.507(4) ?
    C7 C8 . 1.509(5) ?
    C7 H7 . 1.0000 ?
    C8 C13 . 1.357(5) ?
    C8 C9 . 1.440(5) ?
    C9 C10 . 1.490(5) ?
    C10 C11 . 1.538(6) ?
    C10 H10A . 0.9900 ?
    C10 H10B . 0.9900 ?
    C11 C14 . 1.525(5) ?
    C11 C12 . 1.535(5) ?
    C11 C15 . 1.535(5) ?
    C12 C13 . 1.507(5) ?
    C12 H12A . 0.9900 ?
    C12 H12B . 0.9900 ?
    C14 H14A . 0.9800 ?
    C14 H14B . 0.9800 ?
    C14 H14C . 0.9800 ?
    C15 H15A . 0.9800 ?
    C15 H15B . 0.9800 ?
    C15 H15C . 0.9800 ?
    C16 C17 . 1.499(7) ?
    C16 C17' . 1.547(9) ?
    C16 H16A . 0.9900 ?
    C16 H16B . 0.9900 ?
    C16 H16C . 0.9900 ?
    C16 H16D . 0.9900 ?
    C17 C18 . 1.484(8) ?
    C17 H17 . 1.0000 ?
    C17' C18' . 1.535(10) ?
    C17' H17' . 1.0000 ?
    C18 H18A . 0.9800 ?
    C18 H18B . 0.9800 ?
    C18 H18C . 0.9800 ?
    C18' H18D . 0.9800 ?
    C18' H18E . 0.9800 ?
    C18' H18F . 0.9800 ?
    C19 C24 . 1.364(5) ?
    C19 C20 . 1.509(4) ?
    C20 C21 . 1.526(5) ?
    C20 H20A . 0.9900 ?
    C20 H20B . 0.9900 ?
    C21 C22 . 1.529(5) ?
    C21 C26 . 1.533(5) ?
    C21 C25 . 1.536(5) ?
    C22 C23 . 1.516(5) ?
    C22 H22A . 0.9900 ?
    C22 H22B . 0.9900 ?
    C23 C24 . 1.459(5) ?
    C25 H25A . 0.9800 ?
    C25 H25B . 0.9800 ?
    C25 H25C . 0.9800 ?
    C26 H26A . 0.9800 ?
    C26 H26B . 0.9800 ?
    C26 H26C . 0.9800 ?
loop_
    _geom_angle_atom_site_label_1
    _geom_angle_atom_site_label_2
    _geom_angle_atom_site_label_3
    _geom_angle_site_symmetry_1
    _geom_angle_site_symmetry_3
    _geom_angle
    _geom_angle_publ_flag
    C1 O1 H1 . . 109.5 ?
    C17' O4' H4' . . 109.5 ?
    C13 N1 C19 . . 119.7(3) ?
    C13 N1 C16 . . 119.9(3) ?
    C19 N1 C16 . . 120.1(3) ?
    O1 C1 C2 . . 117.0(3) ?
    O1 C1 C6 . . 122.5(3) ?
    C2 C1 C6 . . 120.4(3) ?
    C3 C2 C1 . . 120.9(3) ?
    C3 C2 H2 . . 119.5 ?
    C1 C2 H2 . . 119.5 ?
    C2 C3 C4 . . 118.6(3) ?
    C2 C3 H3 . . 120.7 ?
    C4 C3 H3 . . 120.7 ?
    C3 C4 C5 . . 121.3(3) ?
    C3 C4 Br1 . . 120.5(3) ?
    C5 C4 Br1 . . 118.2(2) ?
    C6 C5 C4 . . 121.0(3) ?
    C6 C5 H5 . . 119.5 ?
    C4 C5 H5 . . 119.5 ?
    C5 C6 C1 . . 117.7(3) ?
    C5 C6 C7 . . 120.9(3) ?
    C1 C6 C7 . . 121.4(3) ?
    C24 C7 C8 . . 108.3(3) ?
    C24 C7 C6 . . 111.6(3) ?
    C8 C7 C6 . . 110.9(3) ?
    C24 C7 H7 . . 108.7 ?
    C8 C7 H7 . . 108.7 ?
    C6 C7 H7 . . 108.7 ?
    C13 C8 C9 . . 120.6(3) ?
    C13 C8 C7 . . 120.3(3) ?
    C9 C8 C7 . . 119.0(3) ?
    O2 C9 C8 . . 121.7(3) ?
    O2 C9 C10 . . 120.1(3) ?
    C8 C9 C10 . . 118.2(3) ?
    C9 C10 C11 . . 110.6(3) ?
    C9 C10 H10A . . 109.5 ?
    C11 C10 H10A . . 109.5 ?
    C9 C10 H10B . . 109.5 ?
    C11 C10 H10B . . 109.5 ?
    H10A C10 H10B . . 108.1 ?
    C14 C11 C12 . . 110.2(3) ?
    C14 C11 C15 . . 109.7(3) ?
    C12 C11 C15 . . 109.2(3) ?
    C14 C11 C10 . . 110.0(3) ?
    C12 C11 C10 . . 108.2(3) ?
    C15 C11 C10 . . 109.6(4) ?
    C13 C12 C11 . . 114.6(3) ?
    C13 C12 H12A . . 108.6 ?
    C11 C12 H12A . . 108.6 ?
    C13 C12 H12B . . 108.6 ?
    C11 C12 H12B . . 108.6 ?
    H12A C12 H12B . . 107.6 ?
    C8 C13 N1 . . 120.0(3) ?
    C8 C13 C12 . . 121.5(3) ?
    N1 C13 C12 . . 118.5(3) ?
    C11 C14 H14A . . 109.5 ?
    C11 C14 H14B . . 109.5 ?
    H14A C14 H14B . . 109.5 ?
    C11 C14 H14C . . 109.5 ?
    H14A C14 H14C . . 109.5 ?
    H14B C14 H14C . . 109.5 ?
    C11 C15 H15A . . 109.5 ?
    C11 C15 H15B . . 109.5 ?
    H15A C15 H15B . . 109.5 ?
    C11 C15 H15C . . 109.5 ?
    H15A C15 H15C . . 109.5 ?
    H15B C15 H15C . . 109.5 ?
    N1 C16 C17 . . 114.8(4) ?
    N1 C16 C17' . . 107.9(5) ?
    C17 C16 C17' . . 13.0(11) ?
    N1 C16 H16A . . 108.6 ?
    C17 C16 H16A . . 108.6 ?
    C17' C16 H16A . . 102.0 ?
    N1 C16 H16B . . 108.6 ?
    C17 C16 H16B . . 108.6 ?
    H16A C16 H16B . . 107.5 ?
    N1 C16 H16C . . 110.1 ?
    C17 C16 H16C . . 115.3 ?
    C17' C16 H16C . . 110.1 ?
    N1 C16 H16D . . 110.1 ?
    C17' C16 H16D . . 110.1 ?
    H16C C16 H16D . . 108.4 ?
    O4 C17 C18 . . 106.6(7) ?
    O4 C17 C16 . . 110.0(6) ?
    C18 C17 C16 . . 122.0(8) ?
    O4 C17 H17 . . 105.7 ?
    C18 C17 H17 . . 105.7 ?
    C16 C17 H17 . . 105.7 ?
    O4' C17' C18' . . 103.1(17) ?
    O4' C17' C16 . . 106.7(8) ?
    C18' C17' C16 . . 102(2) ?
    O4' C17' H17' . . 114.4 ?
    C18' C17' H17' . . 114.4 ?
    C16 C17' H17' . . 114.4 ?
    C17 C18 H18A . . 109.5 ?
    C17 C18 H18B . . 109.5 ?
    H18A C18 H18B . . 109.5 ?
    C17 C18 H18C . . 109.5 ?
    H18A C18 H18C . . 109.5 ?
    H18B C18 H18C . . 109.5 ?
    C17' C18' H18D . . 109.5 ?
    C17' C18' H18E . . 109.5 ?
    H18D C18' H18E . . 109.5 ?
    C17' C18' H18F . . 109.5 ?
    H18D C18' H18F . . 109.5 ?
    H18E C18' H18F . . 109.5 ?
    C24 C19 N1 . . 120.0(3) ?
    C24 C19 C20 . . 121.1(3) ?
    N1 C19 C20 . . 119.0(3) ?
    C19 C20 C21 . . 115.0(3) ?
    C19 C20 H20A . . 108.5 ?
    C21 C20 H20A . . 108.5 ?
    C19 C20 H20B . . 108.5 ?
    C21 C20 H20B . . 108.5 ?
    H20A C20 H20B . . 107.5 ?
    C20 C21 C22 . . 108.7(3) ?
    C20 C21 C26 . . 111.0(3) ?
    C22 C21 C26 . . 110.0(3) ?
    C20 C21 C25 . . 108.8(3) ?
    C22 C21 C25 . . 109.5(3) ?
    C26 C21 C25 . . 109.0(3) ?
    C23 C22 C21 . . 112.1(3) ?
    C23 C22 H22A . . 109.2 ?
    C21 C22 H22A . . 109.2 ?
    C23 C22 H22B . . 109.2 ?
    C21 C22 H22B . . 109.2 ?
    H22A C22 H22B . . 107.9 ?
    O3 C23 C24 . . 121.2(3) ?
    O3 C23 C22 . . 121.5(3) ?
    C24 C23 C22 . . 117.4(3) ?
    C19 C24 C23 . . 121.6(3) ?
    C19 C24 C7 . . 120.6(3) ?
    C23 C24 C7 . . 117.8(3) ?
    C21 C25 H25A . . 109.5 ?
    C21 C25 H25B . . 109.5 ?
    H25A C25 H25B . . 109.5 ?
    C21 C25 H25C . . 109.5 ?
    H25A C25 H25C . . 109.5 ?
    H25B C25 H25C . . 109.5 ?
    C21 C26 H26A . . 109.5 ?
    C21 C26 H26B . . 109.5 ?
    H26A C26 H26B . . 109.5 ?
    C21 C26 H26C . . 109.5 ?
    H26A C26 H26C . . 109.5 ?
    H26B C26 H26C . . 109.5 ?
loop_
    _geom_torsion_atom_site_label_1
    _geom_torsion_atom_site_label_2
    _geom_torsion_atom_site_label_3
    _geom_torsion_atom_site_label_4
    _geom_torsion_site_symmetry_1
    _geom_torsion_site_symmetry_2
    _geom_torsion_site_symmetry_3
    _geom_torsion_site_symmetry_4
    _geom_torsion
    _geom_torsion_publ_flag
    O1 C1 C2 C3 . . . . 180.0(3) ?
    C6 C1 C2 C3 . . . . -2.3(6) ?
    C1 C2 C3 C4 . . . . -0.5(6) ?
    C2 C3 C4 C5 . . . . 1.8(5) ?
    C2 C3 C4 Br1 . . . . -177.9(3) ?
    C3 C4 C5 C6 . . . . -0.1(5) ?
    Br1 C4 C5 C6 . . . . 179.5(3) ?
    C4 C5 C6 C1 . . . . -2.6(5) ?
    C4 C5 C6 C7 . . . . 178.7(3) ?
    O1 C1 C6 C5 . . . . -178.6(3) ?
    C2 C1 C6 C5 . . . . 3.8(5) ?
    O1 C1 C6 C7 . . . . 0.1(5) ?
    C2 C1 C6 C7 . . . . -177.6(3) ?
    C5 C6 C7 C24 . . . . -28.8(4) ?
    C1 C6 C7 C24 . . . . 152.6(3) ?
    C5 C6 C7 C8 . . . . 92.0(4) ?
    C1 C6 C7 C8 . . . . -86.6(4) ?
    C24 C7 C8 C13 . . . . 34.3(4) ?
    C6 C7 C8 C13 . . . . -88.5(4) ?
    C24 C7 C8 C9 . . . . -146.0(3) ?
    C6 C7 C8 C9 . . . . 91.2(4) ?
    C13 C8 C9 O2 . . . . 177.8(3) ?
    C7 C8 C9 O2 . . . . -1.9(5) ?
    C13 C8 C9 C10 . . . . -3.3(5) ?
    C7 C8 C9 C10 . . . . 177.0(3) ?
    O2 C9 C10 C11 . . . . -140.9(3) ?
    C8 C9 C10 C11 . . . . 40.3(4) ?
    C9 C10 C11 C14 . . . . 62.2(4) ?
    C9 C10 C11 C12 . . . . -58.2(4) ?
    C9 C10 C11 C15 . . . . -177.2(3) ?
    C14 C11 C12 C13 . . . . -77.2(4) ?
    C15 C11 C12 C13 . . . . 162.3(3) ?
    C10 C11 C12 C13 . . . . 43.1(4) ?
    C9 C8 C13 N1 . . . . 166.7(3) ?
    C7 C8 C13 N1 . . . . -13.6(5) ?
    C9 C8 C13 C12 . . . . -13.7(5) ?
    C7 C8 C13 C12 . . . . 165.9(3) ?
    C19 N1 C13 C8 . . . . -13.5(5) ?
    C16 N1 C13 C8 . . . . 172.4(3) ?
    C19 N1 C13 C12 . . . . 166.9(3) ?
    C16 N1 C13 C12 . . . . -7.2(5) ?
    C11 C12 C13 C8 . . . . -8.0(5) ?
    C11 C12 C13 N1 . . . . 171.6(3) ?
    C13 N1 C16 C17 . . . . -91.6(6) ?
    C19 N1 C16 C17 . . . . 94.3(6) ?
    C13 N1 C16 C17' . . . . -103.5(10) ?
    C19 N1 C16 C17' . . . . 82.4(10) ?
    N1 C16 C17 O4 . . . . 49.4(8) ?
    C17' C16 C17 O4 . . . . 110(4) ?
    N1 C16 C17 C18 . . . . -76.5(8) ?
    C17' C16 C17 C18 . . . . -16(3) ?
    N1 C16 C17' O4' . . . . -177.2(10) ?
    C17 C16 C17' O4' . . . . 59(3) ?
    N1 C16 C17' C18' . . . . 74.8(16) ?
    C17 C16 C17' C18' . . . . -49(4) ?
    C13 N1 C19 C24 . . . . 15.8(5) ?
    C16 N1 C19 C24 . . . . -170.1(3) ?
    C13 N1 C19 C20 . . . . -163.1(3) ?
    C16 N1 C19 C20 . . . . 11.1(4) ?
    C24 C19 C20 C21 . . . . 16.5(5) ?
    N1 C19 C20 C21 . . . . -164.7(3) ?
    C19 C20 C21 C22 . . . . -46.6(4) ?
    C19 C20 C21 C26 . . . . 74.4(4) ?
    C19 C20 C21 C25 . . . . -165.8(3) ?
    C20 C21 C22 C23 . . . . 55.7(4) ?
    C26 C21 C22 C23 . . . . -65.9(4) ?
    C25 C21 C22 C23 . . . . 174.4(3) ?
    C21 C22 C23 O3 . . . . 144.8(3) ?
    C21 C22 C23 C24 . . . . -35.9(4) ?
    N1 C19 C24 C23 . . . . -172.3(3) ?
    C20 C19 C24 C23 . . . . 6.5(5) ?
    N1 C19 C24 C7 . . . . 9.1(5) ?
    C20 C19 C24 C7 . . . . -172.1(3) ?
    O3 C23 C24 C19 . . . . -177.0(3) ?
    C22 C23 C24 C19 . . . . 3.7(5) ?
    O3 C23 C24 C7 . . . . 1.6(5) ?
    C22 C23 C24 C7 . . . . -177.7(3) ?
    C8 C7 C24 C19 . . . . -31.9(4) ?
    C6 C7 C24 C19 . . . . 90.4(4) ?
    C8 C7 C24 C23 . . . . 149.4(3) ?
    C6 C7 C24 C23 . . . . -88.2(4) ?
loop_
    _geom_hbond_atom_site_label_D
    _geom_hbond_atom_site_label_H
    _geom_hbond_atom_site_label_A
    _geom_hbond_site_symmetry_A
    _geom_hbond_distance_DH
    _geom_hbond_distance_HA
    _geom_hbond_distance_DA
    _geom_hbond_angle_DHA
    _geom_hbond_publ_flag
    O1 H1 O2 . 0.84 1.78 2.621(4) 176 yes
    C10 H10A O1 4_565 0.99 2.54 3.417(5) 147 yes
