# Supplementary material for: 9-(5-Bromo-2-hy­droxy­phen­yl)-10-(2-hy­droxy­prop­yl)-3,3,6,6-tetra­methyl-1,2,3,4,5,6,7,8,9,10-deca­hydro­acridine-1,8-dione
Source: Acta Crystallogr Sect E Struct Rep Online. 2011 Apr 16;67(Pt 5):o1146. doi: 10.1107/S1600536811013481 (PMC3089333; doi:10.1107/S1600536811013481)
Supplement: Supplementary file 2 [file e-67-o1146-Isup2.hkl]

# 
# h,k,l, Fc-squared, Fo-squared, sigma(Fo-squared) and status flag 
# 
data_I
_shelx_title '  P21/n' 
_shelx_refln_list_code          4 
_shelx_F_calc_maximum      313.66 
_exptl_crystal_F_000      1048.00 
_reflns_d_resolution_high  0.7698 
 
loop_ 
 _symmetry_equiv_pos_as_xyz 
 'x, y, z' 
 '-x+1/2, y+1/2, -z+1/2' 
 '-x, -y, -z' 
 'x-1/2, -y-1/2, z-1/2' 
 
_cell_length_a    10.6685 
_cell_length_b    16.8190 
_cell_length_c    14.1260 
_cell_angle_alpha  90.000 
_cell_angle_beta  106.303 
_cell_angle_gamma  90.000 
 
_shelx_F_squared_multiplier     1.000 
 
loop_ 
 _refln_index_h 
 _refln_index_k 
 _refln_index_l 
 _refln_F_squared_calc 
 _refln_F_squared_meas 
 _refln_F_squared_sigma 
 _refln_observed_status 
   2   0   0      946.60      951.96     62.66 o 
   4   0   0     1398.76     1308.69    105.04 o 
   6   0   0     4705.59     4629.45    243.11 o 
   8   0   0     9690.93     9111.89    230.64 o 
  10   0   0      827.70      953.33    252.20 o 
  12   0   0       93.66      211.62     83.30 o 
   1   1   0     1623.42     1356.69     54.61 o 
   2   1   0      128.30      275.14     34.90 o 
   3   1   0    15914.37    16681.66    321.35 o 
   4   1   0        9.22       20.99     20.99 o 
   5   1   0     6780.60     6509.10    184.97 o 
   6   1   0        6.93        9.27     10.62 o 
   7   1   0     3562.34     3675.87    112.83 o 
   8   1   0      146.83      146.79     23.55 o 
   9   1   0     3986.63     3902.75    134.30 o 
  10   1   0     1060.20     1026.63     78.46 o 
  11   1   0     1279.49     1493.16    137.49 o 
  12   1   0        5.56      -32.00     33.19 o 
   0   2   0    16237.59    15260.09    175.73 o 
   1   2   0     7019.37     7134.98    141.33 o 
   2   2   0      738.01      667.30     55.12 o 
   3   2   0     1614.30     1711.80    105.16 o 
   4   2   0     3921.81     3661.85     80.63 o 
   5   2   0      307.31      249.87     47.34 o 
   6   2   0     3435.23     3418.97    247.55 o 
   7   2   0       12.35       14.23      9.73 o 
   8   2   0     2116.77     1973.82     84.75 o 
   9   2   0     1098.83     1037.04     75.50 o 
  10   2   0      797.51      878.46     76.45 o 
  11   2   0      594.41      692.21     96.56 o 
  12   2   0     1175.05     1040.45    122.46 o 
   1   3   0     4862.15     4714.88    131.55 o 
   2   3   0     6480.24     5753.66    169.31 o 
   3   3   0     8730.06     8761.84    241.61 o 
   4   3   0     1078.07     1184.14    100.30 o 
   5   3   0      199.20      277.97     22.13 o 
   6   3   0      480.96      474.26     34.29 o 
   7   3   0      139.78      116.53     39.38 o 
   8   3   0      756.38      685.03     45.78 o 
   9   3   0      433.02      500.01     41.93 o 
  10   3   0       67.33      -30.49     51.38 o 
  11   3   0      105.25       26.67     57.95 o 
  12   3   0       27.71       20.93     67.44 o 
   0   4   0     7739.41     6746.16    167.42 o 
   1   4   0     1096.56      952.78     49.51 o 
   2   4   0     7766.45     8166.62    215.76 o 
   3   4   0     2280.91     2845.65    142.54 o 
   4   4   0     2802.14     2975.89    162.24 o 
   5   4   0      415.38      338.62     62.76 o 
   6   4   0      560.29      467.96     79.40 o 
   7   4   0        0.69       12.66     12.63 o 
   8   4   0      591.97      650.48     42.35 o 
   9   4   0      673.69      623.86     49.04 o 
  10   4   0       25.91       15.35     48.35 o 
  11   4   0       25.94       30.85     35.65 o 
  12   4   0      148.61      150.18     53.71 o 
   1   5   0    17597.59    16822.74    842.64 o 
   2   5   0     1213.62     1366.29     94.91 o 
   3   5   0    15652.43    16179.29    354.89 o 
   4   5   0       12.24        0.24     22.36 o 
   5   5   0     1647.21     1523.50    132.17 o 
   6   5   0        0.18       -3.22     28.12 o 
   7   5   0      966.18      832.52    116.80 o 
   8   5   0      151.57      160.47     65.71 o 
   9   5   0      825.14      796.12    130.54 o 
  10   5   0       37.67       -0.55     30.35 o 
  11   5   0      427.17      499.17     84.05 o 
  12   5   0        7.96      -23.73     52.46 o 
   0   6   0    39559.00    39698.28    492.20 o 
   1   6   0      445.52      405.79     36.98 o 
   2   6   0     9641.81    10323.02    275.35 o 
   3   6   0       29.10       67.77     30.40 o 
   4   6   0      450.68      410.09     65.94 o 
   5   6   0      352.82      348.48     64.71 o 
   6   6   0     3007.02     2689.68    192.98 o 
   7   6   0       12.15      -16.80     34.39 o 
   8   6   0     9015.35     9341.85    406.30 o 
   9   6   0      678.66      647.79    118.27 o 
  10   6   0     1982.87     2115.83    220.90 o 
  11   6   0       39.39       24.80     36.44 o 
  12   6   0      699.02      784.47    112.03 o 
   1   7   0     1333.06     1125.35     65.48 o 
   2   7   0     1543.92     1845.73    122.20 o 
   3   7   0     9725.79     8999.90    288.82 o 
   4   7   0      390.07      327.75     63.81 o 
   5   7   0     4082.32     4070.32    224.43 o 
   6   7   0      157.37      192.00     52.70 o 
   7   7   0     7300.53     6972.02    336.26 o 
   8   7   0       51.25      118.51     58.94 o 
   9   7   0     1114.60     1286.46    169.29 o 
  10   7   0      167.22      171.02     79.39 o 
  11   7   0     1549.49     1529.16    202.09 o 
  12   7   0       10.82        6.52     39.26 o 
   0   8   0    12453.08    13107.21    328.99 o 
   1   8   0      140.07      222.00     33.16 o 
   2   8   0     3999.59     4080.08    192.24 o 
   3   8   0      915.10     1001.20    103.13 o 
   4   8   0     8330.77     8439.76    311.32 o 
   5   8   0      479.16      493.30     87.60 o 
   6   8   0     3641.62     3689.47    234.27 o 
   7   8   0      276.70      285.61     70.15 o 
   8   8   0      290.48      327.57     88.09 o 
   9   8   0      435.25      414.64    102.71 o 
  10   8   0      884.54      973.59    151.74 o 
  11   8   0       11.22       39.82     52.97 o 
   1   9   0     2101.33     1929.38     96.20 o 
   2   9   0     2784.33     3276.33    182.81 o 
   3   9   0     3272.99     2959.33    182.34 o 
   4   9   0     1242.81     1454.94    137.51 o 
   5   9   0     4600.22     4806.98    260.03 o 
   6   9   0      122.86      170.01     54.76 o 
   7   9   0      263.05      170.18     57.74 o 
   8   9   0      113.41      128.15     62.30 o 
   9   9   0      312.12      333.49     86.81 o 
  10   9   0        6.27      127.56     64.11 o 
  11   9   0      657.26      738.79    146.22 o 
   0  10   0      427.44      452.77     69.46 o 
   1  10   0      572.37      613.73     57.88 o 
   2  10   0     1149.41     1198.87    115.69 o 
   3  10   0        7.25      -26.77     28.23 o 
   4  10   0      194.77      209.46     55.35 o 
   5  10   0       19.02       30.32      6.12 o 
   6  10   0      246.12      196.27     68.02 o 
   7  10   0        8.90       15.08     35.74 o 
   8  10   0       68.51       34.62     53.32 o 
   9  10   0       16.90      -19.04     41.84 o 
  10  10   0      237.93       89.41     63.35 o 
  11  10   0        3.94       17.06     57.81 o 
   1  11   0     2115.68     2206.29    114.69 o 
   2  11   0      501.26      562.35     86.39 o 
   3  11   0       12.19      -34.64     36.25 o 
   4  11   0      298.12      341.62     74.44 o 
   5  11   0      715.69      696.20     31.09 o 
   6  11   0       19.49      -32.03     45.67 o 
   7  11   0      599.12      651.24    115.82 o 
   8  11   0        3.71      -27.25     38.33 o 
   9  11   0      176.55      234.51     84.78 o 
  10  11   0        0.48       25.49     52.15 o 
   0  12   0     1287.05     1089.33    117.93 o 
   1  12   0        3.35       20.79     20.28 o 
   2  12   0     2520.20     2543.23    186.86 o 
   3  12   0      120.36      172.51     52.25 o 
   4  12   0     2051.67     1925.55    174.80 o 
   5  12   0      839.69      799.80     51.31 o 
   6  12   0      916.37     1071.50    138.16 o 
   7  12   0       91.61      125.90     59.56 o 
   8  12   0     1085.79     1138.46    161.37 o 
   9  12   0        6.74      -30.21     41.32 o 
  10  12   0      519.58      518.99    128.44 o 
   1  13   0     1682.22     1603.18    137.54 o 
   2  13   0      115.21      150.45     57.45 o 
   3  13   0     4612.95     4793.42    272.03 o 
   4  13   0      273.32      287.30     71.14 o 
   5  13   0     2629.45     2461.58    118.40 o 
   6  13   0      128.54       95.61     52.29 o 
   7  13   0     1080.24     1265.66    167.10 o 
   8  13   0      118.90      165.20     74.83 o 
   9  13   0      444.86      547.83    121.80 o 
  10  13   0        4.39     -134.65     89.76 o 
   0  14   0     3353.55     3406.38    227.14 o 
   1  14   0       28.05       18.65     26.07 o 
   2  14   0     3498.02     3484.06    237.54 o 
   3  14   0       76.00       20.27     29.23 o 
   4  14   0     1415.67     1400.38    159.01 o 
   5  14   0       51.12       77.18     50.12 o 
   6  14   0     2847.10     3006.20    249.19 o 
   7  14   0      135.57      186.11     75.48 o 
   8  14   0     1173.34     1328.73    179.11 o 
   9  14   0       37.25      -66.66     51.30 o 
   1  15   0     1606.84     1743.84    122.22 o 
   2  15   0      239.46      177.21     59.30 o 
   3  15   0     4002.26     3886.55    263.16 o 
   4  15   0        2.71       10.61     35.13 o 
   5  15   0      901.67     1051.16    149.54 o 
   6  15   0       27.03      -30.77     44.11 o 
   7  15   0     1064.77     1295.63    173.83 o 
   8  15   0        0.99       64.75     67.56 o 
   9  15   0      324.81      477.34    119.41 o 
   0  16   0     1708.65     1851.38    182.67 o 
   1  16   0       18.31       -4.00     40.63 o 
   2  16   0       75.62       83.83     48.47 o 
   3  16   0      166.45       93.37     50.10 o 
   4  16   0      710.17      792.74    127.56 o 
   5  16   0       37.98       60.87     44.62 o 
   6  16   0      564.03      810.01    137.89 o 
   7  16   0       34.01      131.71     62.66 o 
   8  16   0       87.39      108.28     60.98 o 
   1  17   0       15.88       30.23     34.27 o 
   2  17   0      213.03      157.93     62.44 o 
   3  17   0       34.66       -6.64     38.41 o 
   4  17   0        7.55      -22.41     42.10 o 
   5  17   0       62.32       81.61     51.66 o 
   6  17   0        0.47       52.15     63.54 o 
   7  17   0        5.38       30.01     50.96 o 
   0  18   0        5.97      201.26     78.57 o 
   1  18   0       89.40       54.73     31.60 o 
   2  18   0       51.31      137.68     61.69 o 
   3  18   0       88.16      111.76     69.24 o 
   4  18   0      560.26      625.57    124.34 o 
   5  18   0        2.06      -24.53     47.10 o 
   6  18   0      301.83      307.27     82.27 o 
   1  19   0      508.61      537.38     81.01 o 
   2  19   0       25.89      -22.66     42.38 o 
   3  19   0      314.34      377.63     97.89 o 
   4  19   0      154.59      195.18     83.23 o 
   5  19   0      670.12      968.47    162.26 o 
   0  20   0     3092.30     3138.10    273.82 o 
   1  20   0       21.13       18.71     45.04 o 
   2  20   0      650.72      755.02    139.62 o 
   3  20   0       46.11       12.65     35.70 o 
   4  20   0      705.56      847.07    156.64 o 
   1  21   0      808.60      727.44    135.32 o 
 -13   0   1      347.12      257.30     92.29 o 
 -11   0   1       84.60       22.21     57.36 o 
  -9   0   1       14.60       30.84     43.99 o 
  -7   0   1     1232.76      887.96    112.68 o 
  -5   0   1     7026.29     6700.17    258.53 o 
  -3   0   1     2564.89     2216.95    114.43 o 
   1   0   1      169.00      434.28     29.71 o 
   3   0   1     8056.81     7041.61    130.86 o 
   5   0   1     1867.21     2091.25     90.15 o 
   7   0   1      998.29      967.58     73.70 o 
   9   0   1     2251.14     2083.80    119.59 o 
  11   0   1       12.98       40.83     38.46 o 
 -13   1   1        4.52      -12.21     40.49 o 
 -12   1   1       11.62       92.00     50.33 o 
 -11   1   1       67.52       63.40     31.53 o 
 -10   1   1     1963.12     1826.02     98.23 o 
  -9   1   1      659.43      629.81     70.38 o 
  -8   1   1      849.49      889.15     87.73 o 
  -7   1   1      564.10      462.77     96.74 o 
  -6   1   1     1924.67     2114.83    114.88 o 
  -5   1   1     1751.82     1601.18    127.38 o 
  -4   1   1     1035.68     1206.88     98.58 o 
  -3   1   1    12433.86    12848.28    273.20 o 
  -2   1   1     3340.18     3559.93    115.87 o 
  -1   1   1     5241.81     5518.19    103.90 o 
   1   1   1      620.76      561.75     16.56 o 
   2   1   1     2763.95     2603.30     47.56 o 
   3   1   1     1417.30     1381.58     53.91 o 
   4   1   1     3439.78     3463.88    129.80 o 
   5   1   1     1988.47     1912.83     60.14 o 
   6   1   1     1842.84     1890.57     65.72 o 
   7   1   1       51.75       86.55     17.95 o 
   8   1   1      603.54      553.95     41.80 o 
   9   1   1       55.30       67.16     17.53 o 
  10   1   1      899.69      888.04     73.43 o 
  11   1   1     1596.49     1528.86    310.52 o 
  12   1   1      130.32      163.34     59.44 o 
 -12   2   1      308.04      406.39     79.82 o 
 -11   2   1     1921.68     2030.33    160.54 o 
 -10   2   1     1116.30     1063.49    111.87 o 
  -9   2   1     3781.60     3542.13    131.78 o 
  -8   2   1     1691.16     1714.84     76.69 o 
  -7   2   1       73.02      131.52     39.78 o 
  -6   2   1     7885.00     7578.29    301.38 o 
  -5   2   1      195.52       93.81     36.14 o 
  -4   2   1      675.16      789.97     80.84 o 
  -3   2   1      209.81      289.76     42.19 o 
  -2   2   1       51.59       53.33     16.75 o 
  -1   2   1     3151.55     3286.92     43.70 o 
   0   2   1    13117.76    11789.15     92.51 o 
   1   2   1     4585.26     5112.76     73.30 o 
   2   2   1    32176.57    35332.50    219.05 o 
   3   2   1      272.99      188.21     18.82 o 
   4   2   1     3246.65     2903.52     81.35 o 
   5   2   1      213.40      321.04     31.60 o 
   6   2   1     1266.74     1366.06     70.67 o 
   7   2   1     2812.20     2904.56     85.68 o 
   8   2   1     3011.75     2883.61     91.31 o 
   9   2   1      215.70      159.54     22.94 o 
  10   2   1     1447.42     1680.48    159.79 o 
  11   2   1      245.28      262.20     64.31 o 
  12   2   1       52.83       42.18     34.28 o 
 -12   3   1      163.70      121.50     58.63 o 
 -11   3   1     1577.20     1543.15    378.34 o 
 -10   3   1     1178.45     1222.85    118.99 o 
  -9   3   1      710.30      748.59     49.69 o 
  -8   3   1       73.08       72.39     16.73 o 
  -7   3   1     8192.46     8042.67    148.59 o 
  -6   3   1      152.47      184.78     28.42 o 
  -5   3   1     2174.00     1987.90     53.03 o 
  -4   3   1     1846.29     2147.12    134.01 o 
  -3   3   1     4641.94     4599.42    171.40 o 
  -2   3   1      781.62      779.34     61.23 o 
  -1   3   1    40486.77    40408.26    232.95 o 
   0   3   1     1364.61     1597.50     50.21 o 
   1   3   1    34609.20    35394.54    367.14 o 
   2   3   1    12116.95    12674.23    129.31 o 
   3   3   1     3839.30     3551.84     63.21 o 
   4   3   1        2.18        2.07      6.61 o 
   5   3   1     7230.74     7164.19    184.11 o 
   6   3   1       71.92       88.87     17.00 o 
   7   3   1     3322.61     3605.90    112.42 o 
   8   3   1        0.67       -0.70     10.81 o 
   9   3   1     4059.17     4007.57    109.02 o 
  10   3   1       18.65        4.01     54.31 o 
  11   3   1      403.68      474.99     82.40 o 
  12   3   1       62.46       30.68     28.47 o 
 -12   4   1      709.75      727.17    102.86 o 
 -11   4   1       43.98       70.17     64.51 o 
 -10   4   1      472.28      419.45     85.82 o 
  -9   4   1     2660.63     2784.16    168.28 o 
  -8   4   1     2238.54     2196.46    191.97 o 
  -7   4   1      143.33      137.56     53.17 o 
  -6   4   1    12906.75    13155.50    404.06 o 
  -5   4   1       18.38       -2.38     19.71 o 
  -4   4   1     2256.11     2051.01    134.01 o 
  -3   4   1     2674.14     3029.87    144.20 o 
  -2   4   1     2015.36     1699.57     49.30 o 
  -1   4   1    11619.56    11652.27    158.19 o 
   0   4   1     6292.64     5968.17    110.61 o 
   1   4   1     1027.42     1286.66     77.83 o 
   2   4   1    49325.34    52338.66    284.96 o 
   3   4   1     1094.45     1427.77     45.71 o 
   4   4   1     1480.27     2214.39    142.48 o 
   5   4   1       13.87        4.65     15.49 o 
   6   4   1     2761.71     2864.41     72.95 o 
   7   4   1      391.48      371.27     36.19 o 
   8   4   1     2137.79     2187.38     72.43 o 
   9   4   1      231.56      209.84     24.56 o 
  10   4   1     1949.63     1942.48    203.52 o 
  11   4   1       13.37      -34.85     39.28 o 
  12   4   1     1663.72     1775.63    161.41 o 
 -12   5   1       17.18      -42.57     68.61 o 
 -11   5   1     1142.63     1159.84    163.90 o 
 -10   5   1        9.81      -29.53     32.10 o 
  -9   5   1     2017.88     1861.51    194.47 o 
  -8   5   1       19.14       69.80     50.44 o 
  -7   5   1      265.27      305.02     74.77 o 
  -6   5   1     1551.13     1570.02    143.74 o 
  -5   5   1     3455.30     3783.76    203.76 o 
  -4   5   1     1390.24     1530.31    117.46 o 
  -3   5   1     6531.62     6454.33     90.09 o 
  -2   5   1     5792.76     5600.35    187.54 o 
  -1   5   1     2053.15     2344.25     79.04 o 
   0   5   1      100.82       62.83     13.98 o 
   1   5   1     1791.18     2209.30     78.11 o 
   2   5   1    23310.40    24352.98    400.83 o 
   3   5   1     2658.18     2370.76     77.81 o 
   4   5   1       10.12       20.69      6.00 o 
   5   5   1     7397.00     7207.16    289.45 o 
   6   5   1       14.81       21.15     20.29 o 
   7   5   1     1721.94     1582.11    160.71 o 
   8   5   1     1121.37     1274.20    151.75 o 
   9   5   1      428.77      450.87    102.05 o 
  10   5   1      249.53      382.56     73.08 o 
  11   5   1      201.59      224.40     61.69 o 
  12   5   1      143.12      182.30     66.34 o 
 -12   6   1      544.65      551.50    101.79 o 
 -11   6   1      472.16      492.44     86.04 o 
 -10   6   1      210.93      326.99     99.01 o 
  -9   6   1      146.00      122.66     46.91 o 
  -8   6   1      206.56      268.39     75.68 o 
  -7   6   1      132.33      122.16     54.03 o 
  -6   6   1      222.80      242.71     59.72 o 
  -5   6   1     3972.38     4112.16    216.07 o 
  -4   6   1      737.20      517.44     72.21 o 
  -3   6   1     1510.64     1507.61     81.29 o 
  -2   6   1     4023.48     3950.31    167.61 o 
  -1   6   1      472.31      428.81     38.13 o 
   0   6   1     4498.62     4893.86    160.23 o 
   1   6   1      489.74      441.72     60.13 o 
   2   6   1       33.34       57.13     23.65 o 
   3   6   1    10113.96    10421.13    144.46 o 
   4   6   1     9128.01     9568.38    117.74 o 
   5   6   1      407.14      392.48     70.83 o 
   6   6   1     1120.95     1149.43     92.64 o 
   7   6   1     3181.20     2761.07    213.50 o 
   8   6   1      132.49      204.91     72.63 o 
   9   6   1      132.67      201.25     76.18 o 
  10   6   1        8.70       -4.92     42.32 o 
  11   6   1      946.08     1000.18    120.45 o 
  12   6   1       11.81       60.38     38.96 o 
 -12   7   1      446.13      489.49     90.07 o 
 -11   7   1       85.81      -23.44     66.86 o 
 -10   7   1      801.84      897.30    144.43 o 
  -9   7   1      238.02      231.39     78.09 o 
  -8   7   1     2949.31     3035.03    235.78 o 
  -7   7   1     1483.71     1445.52    154.55 o 
  -6   7   1     1232.30     1401.45    102.14 o 
  -5   7   1      367.74      481.16     79.48 o 
  -4   7   1     1714.81     1698.92     48.15 o 
  -3   7   1      771.51      837.60     45.31 o 
  -2   7   1     1764.56     1441.27    108.15 o 
  -1   7   1      242.34      356.83     37.55 o 
   0   7   1     2222.02     2239.89     90.74 o 
   1   7   1        2.17       -2.72     14.83 o 
   2   7   1     2039.64     1733.15    121.96 o 
   3   7   1       58.21      109.99     37.93 o 
   4   7   1      397.48      356.96     25.92 o 
   5   7   1      570.87      594.13     71.36 o 
   6   7   1     3274.52     3249.04    218.95 o 
   7   7   1        3.47       -7.62     38.34 o 
   8   7   1      136.01      124.53     54.28 o 
   9   7   1       74.79      -21.32     42.94 o 
  10   7   1     1095.48     1115.07    165.18 o 
  11   7   1      102.94       60.92     52.13 o 
 -12   8   1      167.87      171.17     55.06 o 
 -11   8   1     1089.41     1041.39    167.61 o 
 -10   8   1      165.78      143.08     72.50 o 
  -9   8   1      288.27      395.47     94.06 o 
  -8   8   1       33.59        4.99     45.01 o 
  -7   8   1      577.64      500.02     95.60 o 
  -6   8   1     3578.09     3944.68    239.87 o 
  -5   8   1      658.07      488.33     79.29 o 
  -4   8   1     1520.64     1485.61     70.09 o 
  -3   8   1     3185.22     3220.57    179.16 o 
  -2   8   1     3158.61     2940.82    164.12 o 
  -1   8   1     7689.96     8029.36    183.18 o 
   0   8   1     1658.00     1420.85     77.91 o 
   1   8   1      690.92      634.13     53.20 o 
   2   8   1     6799.69     7228.91    259.02 o 
   3   8   1     1821.26     1781.57    136.26 o 
   4   8   1     2070.81     2002.87     68.40 o 
   5   8   1      481.97      422.75     56.74 o 
   6   8   1      305.47      287.69     70.96 o 
   7   8   1      415.70      404.70     84.81 o 
   8   8   1      363.05      353.22     85.94 o 
   9   8   1      627.96      544.54    114.88 o 
  10   8   1      287.92      300.16     90.80 o 
  11   8   1       18.35       19.22     44.47 o 
 -11   9   1      149.36      323.40    100.32 o 
 -10   9   1      173.28       89.21     53.80 o 
  -9   9   1     2550.59     2849.15    246.83 o 
  -8   9   1      123.72       74.93     50.32 o 
  -7   9   1     1064.50     1018.74    136.25 o 
  -6   9   1      329.86      350.72     74.00 o 
  -5   9   1     1972.95     1903.19    162.92 o 
  -4   9   1     1424.31     1516.41    133.12 o 
  -3   9   1     3578.34     3731.31    202.64 o 
  -2   9   1       14.08       12.46     18.27 o 
  -1   9   1     4391.45     3961.47    136.90 o 
   0   9   1      226.20      165.38     34.06 o 
   1   9   1     5251.99     5364.65    161.04 o 
   2   9   1      613.94      620.62     82.28 o 
   3   9   1     1428.72     1331.40    124.08 o 
   4   9   1     6287.51     6854.96    120.94 o 
   5   9   1     1892.75     2024.90    170.42 o 
   6   9   1       15.33       -9.10     30.25 o 
   7   9   1     1249.38     1484.74    163.97 o 
   8   9   1       17.03        7.72     30.52 o 
   9   9   1     1797.64     1998.03    208.91 o 
  10   9   1      767.75      758.16    144.40 o 
  11   9   1      210.64      109.31     62.13 o 
 -11  10   1      149.09      167.44     70.75 o 
 -10  10   1     1149.07     1077.72    164.96 o 
  -9  10   1        9.27       -3.56     37.22 o 
  -8  10   1     1902.18     1956.30    199.83 o 
  -7  10   1        6.94       46.50     43.04 o 
  -6  10   1     3139.92     3514.23    237.95 o 
  -5  10   1      758.28      615.28     33.77 o 
  -4  10   1     1194.53     1079.43     49.70 o 
  -3  10   1        0.44       -5.05     24.84 o 
  -2  10   1     1949.83     1932.98    147.30 o 
  -1  10   1     1284.35     1396.77     85.79 o 
   0  10   1     1664.39     1820.55     98.29 o 
   1  10   1      535.37      606.81     58.95 o 
   2  10   1     4800.36     4665.83    232.69 o 
   3  10   1        4.89      -27.49     19.37 o 
   4  10   1     2284.13     2452.14    183.26 o 
   5  10   1        4.14       -4.73      9.33 o 
   6  10   1     1609.74     1663.06    164.98 o 
   7  10   1       10.81       -4.85     40.54 o 
   8  10   1     1762.89     1836.12    196.62 o 
   9  10   1      108.97       81.92     48.99 o 
  10  10   1     1294.37     1705.22    211.47 o 
  11  10   1        2.54       33.96     39.86 o 
 -11  11   1     1301.48     1434.91    202.31 o 
 -10  11   1        8.13       65.42     66.54 o 
  -9  11   1     1035.56     1222.50    167.53 o 
  -8  11   1        4.76        3.86     46.61 o 
  -7  11   1       97.18       75.75     46.23 o 
  -6  11   1      526.18      519.16    100.33 o 
  -5  11   1     4206.55     4180.58    106.24 o 
  -4  11   1       21.38        1.44     18.91 o 
  -3  11   1     4854.88     5111.12    258.83 o 
  -2  11   1       91.71       45.75     31.56 o 
  -1  11   1     5844.40     6027.97    187.46 o 
   0  11   1        9.66       13.62     23.95 o 
   1  11   1     1442.37     1296.27     88.39 o 
   2  11   1      853.60      934.60     64.94 o 
   3  11   1     1735.23     1703.93    151.21 o 
   4  11   1      565.41      565.82     93.21 o 
   5  11   1     5216.04     5382.94    121.44 o 
   6  11   1       54.38       70.80     42.23 o 
   7  11   1      913.88      928.06    138.13 o 
   8  11   1      125.21      125.76     60.34 o 
   9  11   1      856.01     1044.68    158.40 o 
  10  11   1      748.31      792.60    146.77 o 
 -10  12   1       30.80       61.25     49.20 o 
  -9  12   1      134.68      194.62     77.44 o 
  -8  12   1     1218.54     1507.10    184.41 o 
  -7  12   1       15.77      -67.06     57.50 o 
  -6  12   1      569.68      548.22    102.13 o 
  -5  12   1     4498.82     4157.38    250.16 o 
  -4  12   1     1656.93     1543.92    104.36 o 
  -3  12   1       11.50        5.04     34.99 o 
  -2  12   1     3018.47     3371.11    214.15 o 
  -1  12   1      167.88      194.35     35.56 o 
   0  12   1     3523.94     3476.89    342.19 o 
   1  12   1      231.60      106.10     36.01 o 
   2  12   1     1721.17     1780.99    157.66 o 
   3  12   1     1950.61     2026.54    173.16 o 
   4  12   1      386.88      479.06     94.85 o 
   5  12   1      188.95      188.51     28.69 o 
   6  12   1     3641.07     3863.34    267.27 o 
   7  12   1       27.49       72.54     45.47 o 
   8  12   1      204.16      162.89     68.11 o 
   9  12   1       75.13      142.34     76.81 o 
  10  12   1       23.07       62.84     54.22 o 
 -10  13   1      163.00      161.27     67.02 o 
  -9  13   1      231.98      211.00     78.62 o 
  -8  13   1     1003.71     1212.92    167.39 o 
  -7  13   1      142.19      183.81     72.68 o 
  -6  13   1       21.57       70.28     50.85 o 
  -5  13   1       61.99       56.52     15.20 o 
  -4  13   1     2001.10     1995.84    101.64 o 
  -3  13   1      397.93      396.94     81.00 o 
  -2  13   1     1378.96     1694.39    158.13 o 
  -1  13   1        5.64       14.37     18.08 o 
   0  13   1      561.71      518.25    136.57 o 
   1  13   1       37.42       73.77     30.24 o 
   2  13   1     1492.82     1466.57    147.60 o 
   3  13   1      504.67      503.61     92.61 o 
   4  13   1      537.61      637.59    105.60 o 
   5  13   1      336.59      275.81     33.99 o 
   6  13   1      883.14      695.26    118.19 o 
   7  13   1      359.65      394.34     93.08 o 
   8  13   1      175.93      248.49     85.16 o 
   9  13   1       80.08      143.12     61.97 o 
  -9  14   1       20.55       71.09     60.13 o 
  -8  14   1       77.76       12.81     38.85 o 
  -7  14   1      398.45      402.44     97.50 o 
  -6  14   1      169.88       92.47     62.41 o 
  -5  14   1      349.25      313.29     43.63 o 
  -4  14   1       10.21       19.43     16.69 o 
  -3  14   1     1643.62     1583.33    163.87 o 
  -2  14   1      460.42      444.91     89.02 o 
  -1  14   1      652.13      601.73     68.00 o 
   0  14   1       22.13       15.09     22.47 o 
   1  14   1      920.34      971.70     88.20 o 
   2  14   1      115.64      130.19     57.40 o 
   3  14   1     1000.09      888.43    123.21 o 
   4  14   1        0.44       12.53     34.21 o 
   5  14   1      813.28     1029.10     82.06 o 
   6  14   1      921.37      870.41    138.67 o 
   7  14   1     1063.74     1020.78    152.57 o 
   8  14   1       13.01      -49.26     53.62 o 
   9  14   1      233.80      188.96     84.57 o 
  -9  15   1      387.98      337.72    103.08 o 
  -8  15   1      393.23      678.06    133.28 o 
  -7  15   1      392.51      401.79    106.70 o 
  -6  15   1      381.45      386.98     94.66 o 
  -5  15   1      351.92      382.36     91.47 o 
  -4  15   1     1137.87     1172.81     87.37 o 
  -3  15   1      262.50      329.54     84.09 o 
  -2  15   1       32.78       52.23     49.21 o 
  -1  15   1       48.18       42.62     25.33 o 
   0  15   1      950.60      867.20    118.02 o 
   1  15   1      910.31      921.52     90.80 o 
   2  15   1      441.97      520.59     94.83 o 
   3  15   1      319.53      383.30     87.78 o 
   4  15   1      129.22      190.21     69.20 o 
   5  15   1      737.04      856.06     83.17 o 
   6  15   1      527.22      490.05    107.73 o 
   7  15   1      288.50      400.95    106.36 o 
   8  15   1        7.41       20.99     55.44 o 
  -8  16   1      771.10     1005.20    161.75 o 
  -7  16   1      179.18      176.35     74.86 o 
  -6  16   1      416.44      584.25    118.94 o 
  -5  16   1       27.81       71.71     49.27 o 
  -4  16   1     1653.07     1796.53    192.16 o 
  -3  16   1      250.08      277.41     50.81 o 
  -2  16   1     1850.96     1847.87    189.48 o 
  -1  16   1      247.17      246.75     52.79 o 
   0  16   1      849.40      809.23     86.25 o 
   1  16   1      128.72      181.82     46.64 o 
   2  16   1      776.72      791.16    124.09 o 
   3  16   1       68.34      107.30     52.54 o 
   4  16   1      661.75      612.77    117.04 o 
   5  16   1      291.41      188.75     69.11 o 
   6  16   1      443.78      416.04     98.90 o 
   7  16   1        8.46       27.38     46.55 o 
   8  16   1      145.72      138.30     67.29 o 
  -7  17   1      363.61      270.39     83.09 o 
  -6  17   1       48.77      -47.85     53.99 o 
  -5  17   1      477.79      491.03    114.04 o 
  -4  17   1       73.41       82.68     60.41 o 
  -3  17   1     1190.57     1326.98    166.17 o 
  -2  17   1        6.02      -46.32     40.53 o 
  -1  17   1     2676.23     2497.63    157.77 o 
   0  17   1       24.82       16.36     26.91 o 
   1  17   1     1499.02     1452.81    120.19 o 
   2  17   1       70.72      128.35     65.19 o 
   3  17   1      329.44      317.02     89.25 o 
   4  17   1      263.09      215.74     81.76 o 
   5  17   1     1385.02     1405.50    179.75 o 
   6  17   1        0.01      -73.13     48.91 o 
   7  17   1      820.33      836.48    152.38 o 
  -6  18   1      372.38      274.45     90.21 o 
  -5  18   1       37.27      203.60     92.42 o 
  -4  18   1     1127.01     1171.36    168.44 o 
  -3  18   1       80.58      148.89     63.06 o 
  -2  18   1      309.92      453.70     97.94 o 
  -1  18   1       74.32       80.62     30.05 o 
   0  18   1      649.83      498.62    122.15 o 
   1  18   1      125.74      102.14     39.04 o 
   2  18   1     2067.31     2065.65    209.16 o 
   3  18   1      367.33      430.44    103.54 o 
   4  18   1      821.08      895.89    149.85 o 
   5  18   1      407.47      410.24    110.12 o 
   6  18   1      410.33      354.16     94.80 o 
  -5  19   1      620.83      647.70    134.67 o 
  -4  19   1      177.69      118.83     60.64 o 
  -3  19   1      323.62      393.55    108.02 o 
  -2  19   1      116.16       55.21     36.73 o 
  -1  19   1      738.77      792.01    145.41 o 
   0  19   1      412.14      425.47     98.86 o 
   1  19   1       74.50       67.70     37.66 o 
   2  19   1      138.69      136.03     63.51 o 
   3  19   1      491.59      686.43    130.91 o 
   4  19   1      219.15      165.48     82.93 o 
   5  19   1      296.75      296.19    101.83 o 
  -4  20   1        2.13      104.79     66.85 o 
  -3  20   1      558.84      581.39    126.72 o 
  -2  20   1       23.51       11.04     51.18 o 
  -1  20   1      885.14     1015.24    156.41 o 
   0  20   1      120.30      153.23     48.45 o 
   1  20   1       24.57       24.41     45.46 o 
   2  20   1       20.32       63.83     62.61 o 
   3  20   1      167.20      220.87     83.39 o 
  -1  21   1       88.10       98.88     67.77 o 
   0  21   1      500.67      451.35     78.75 o 
 -12   0   2     1646.12     1450.73    200.34 o 
 -10   0   2      265.78      278.64     86.99 o 
  -8   0   2     1798.09     1911.25    176.58 o 
  -6   0   2     8879.39     9956.77    343.01 o 
  -4   0   2     8203.57     9148.54    262.41 o 
  -2   0   2      770.82      898.69     55.36 o 
   0   0   2     3573.81     3537.75     97.69 o 
   2   0   2     6429.95     6844.05     98.18 o 
   4   0   2    14176.74    15155.06    231.57 o 
   6   0   2       57.19       60.79     57.97 o 
   8   0   2      766.30      700.84     69.93 o 
  10   0   2      161.82      156.55     60.32 o 
  12   0   2      212.72      140.31     75.89 o 
 -13   1   2      512.87      535.04     94.86 o 
 -12   1   2      384.00      414.77     76.29 o 
 -11   1   2      265.34      357.35     69.83 o 
 -10   1   2     2744.44     2554.27    116.88 o 
  -9   1   2      174.60      159.76     58.46 o 
  -8   1   2     2385.57     2362.74    195.31 o 
  -7   1   2      235.77      119.14     29.67 o 
  -6   1   2     2448.61     2896.24    132.47 o 
  -5   1   2     2992.68     2954.52    169.95 o 
  -4   1   2     3867.46     3770.99    167.95 o 
  -3   1   2      992.29      810.92     48.23 o 
  -2   1   2     4659.16     4529.99     67.35 o 
  -1   1   2       39.18       67.97      6.84 o 
   0   1   2      542.86      276.72     20.30 o 
   1   1   2     7880.42     8723.74    104.48 o 
   2   1   2      575.39      844.33     24.54 o 
   3   1   2     3400.94     2924.03     60.07 o 
   4   1   2       25.09       23.10     10.82 o 
   5   1   2      142.53      180.92     20.76 o 
   6   1   2       68.42       88.06     16.19 o 
   7   1   2     2170.39     2169.65     79.10 o 
   8   1   2     1038.66     1003.66     57.36 o 
   9   1   2      253.00      229.49     29.48 o 
  10   1   2     1814.95     2080.11    158.33 o 
  11   1   2      518.43      636.60     90.32 o 
  12   1   2       29.62       -7.03     63.34 o 
 -13   2   2      263.89      396.93     80.10 o 
 -12   2   2       25.34       78.27     45.31 o 
 -11   2   2      872.32     1107.15    132.74 o 
 -10   2   2     1025.27      919.20     62.87 o 
  -9   2   2      769.28      695.29     82.78 o 
  -8   2   2       10.50      -17.33     28.65 o 
  -7   2   2     3923.51     4268.28    175.57 o 
  -6   2   2       20.26       20.55     21.23 o 
  -5   2   2      845.36      739.62     88.18 o 
  -4   2   2      670.60      826.78     80.58 o 
  -3   2   2     5871.10     5370.79     81.64 o 
  -2   2   2      737.79      685.78     22.25 o 
  -1   2   2       48.62       59.94      6.96 o 
   0   2   2       18.91       10.84      3.48 o 
   1   2   2    98384.34    95114.60    730.87 o 
   2   2   2      194.65      198.69     13.23 o 
   3   2   2     3442.53     3114.72     56.38 o 
   4   2   2      662.44      618.41     33.24 o 
   5   2   2     2938.43     2965.93     86.32 o 
   6   2   2      253.52      267.12     27.87 o 
   7   2   2     2626.63     2545.21     84.09 o 
   8   2   2        4.35        4.08     12.45 o 
   9   2   2     2352.16     2158.41     87.00 o 
  10   2   2      238.32      308.40     94.04 o 
  11   2   2      197.19      144.63     59.56 o 
  12   2   2      417.38      375.73    104.77 o 
 -13   3   2       80.96       51.85     46.10 o 
 -12   3   2     1168.44     1440.89    142.63 o 
 -11   3   2       13.25       31.16     32.10 o 
 -10   3   2       51.50       41.61     38.49 o 
  -9   3   2      559.66      517.47     61.52 o 
  -8   3   2     2908.25     2851.53     97.23 o 
  -7   3   2      196.30      204.11     55.06 o 
  -6   3   2     2272.57     2282.85     69.62 o 
  -5   3   2       81.53      158.53     17.06 o 
  -4   3   2    14091.06    13623.40    161.13 o 
  -3   3   2     2362.77     2694.65     44.48 o 
  -2   3   2    11908.88    12231.55     99.55 o 
  -1   3   2     5015.59     5389.45     54.64 o 
   0   3   2      681.39      942.72     31.59 o 
   1   3   2     7362.13     7980.99     89.32 o 
   2   3   2    23240.75    21808.69    135.89 o 
   3   3   2     2394.95     2727.84     59.40 o 
   4   3   2    31638.22    33415.55    346.84 o 
   5   3   2      592.44      617.88     38.12 o 
   6   3   2     2745.03     2600.50     84.32 o 
   7   3   2       32.41       34.83     14.34 o 
   8   3   2     1394.61     1328.28     63.15 o 
   9   3   2       58.12       55.19     17.68 o 
  10   3   2     1320.04     1493.70    135.33 o 
  11   3   2      145.55       50.33     35.86 o 
  12   3   2     1654.56     2036.16    332.02 o 
 -12   4   2        2.16        3.01     42.07 o 
 -11   4   2     1294.78     1325.25    128.85 o 
 -10   4   2       66.14       49.46     36.79 o 
  -9   4   2     5701.06     5030.63    589.34 o 
  -8   4   2        2.92       -1.44      4.16 o 
  -7   4   2     5429.46     5701.69    207.58 o 
  -6   4   2      489.84      614.23     92.28 o 
  -5   4   2     9009.21     8968.61    302.77 o 
  -4   4   2      982.22     1063.44     40.76 o 
  -3   4   2     9649.40     9200.15     86.23 o 
  -2   4   2     2487.20     2349.99     43.69 o 
  -1   4   2     8223.18     7956.59     82.29 o 
   0   4   2     2611.44     2449.95     46.29 o 
   1   4   2     3428.36     3384.30     65.93 o 
   2   4   2     1643.06     1956.02     56.63 o 
   3   4   2       93.08       66.41     12.11 o 
   4   4   2     1923.84     2226.84     55.18 o 
   5   4   2     3474.86     3380.70    102.92 o 
   6   4   2      131.65      178.46     22.11 o 
   7   4   2     3080.08     3026.37     90.71 o 
   8   4   2       96.81       49.05     44.43 o 
   9   4   2     2721.53     2840.62    176.81 o 
  10   4   2       15.15      -49.33     38.02 o 
  11   4   2     1612.32     1630.85    213.61 o 
  12   4   2      624.03      596.68     98.92 o 
 -12   5   2      926.50      993.02    130.72 o 
 -11   5   2       76.52       59.27     69.53 o 
 -10   5   2     1224.91     1244.79    155.54 o 
  -9   5   2      155.63      158.12     56.59 o 
  -8   5   2     2698.93     2681.59    213.58 o 
  -7   5   2     1975.71     1724.72    158.67 o 
  -6   5   2     2753.11     2563.77    131.76 o 
  -5   5   2     2554.38     2776.52    173.10 o 
  -4   5   2     2538.08     2732.78    156.43 o 
  -3   5   2       14.66       21.65      7.58 o 
  -2   5   2     6631.54     6786.98     95.14 o 
  -1   5   2     1821.22     1631.84     41.18 o 
   0   5   2    11339.85    11430.62    110.86 o 
   1   5   2      901.02      765.95     39.35 o 
   2   5   2       92.72       63.44     10.75 o 
   3   5   2    13817.85    14317.20    164.04 o 
   4   5   2     5199.74     5310.53    104.36 o 
   5   5   2       81.78       67.81     32.91 o 
   6   5   2     3116.72     2852.59    122.25 o 
   7   5   2      504.43      511.80     33.49 o 
   8   5   2     1510.98     1461.89     60.87 o 
   9   5   2       38.60       75.59     57.95 o 
  10   5   2      280.41      280.47     58.36 o 
  11   5   2        3.01        2.82     37.97 o 
  12   5   2      453.92      382.24     77.42 o 
 -12   6   2      239.86      395.21     83.06 o 
 -11   6   2      216.47      236.42     62.43 o 
 -10   6   2      327.00      231.93     76.32 o 
  -9   6   2      367.37      417.59     93.38 o 
  -8   6   2       19.00       -2.18     33.89 o 
  -7   6   2      112.74      139.64     48.79 o 
  -6   6   2     3439.82     3497.79    156.14 o 
  -5   6   2      154.85       50.82     30.08 o 
  -4   6   2     2587.00     2695.07     66.23 o 
  -3   6   2      967.67     1070.03     44.29 o 
  -2   6   2      340.26      420.89     25.87 o 
  -1   6   2      906.50      745.68     30.51 o 
   0   6   2     1101.40     1052.19     41.24 o 
   1   6   2     4902.27     5078.27    107.80 o 
   2   6   2     4933.19     5045.67    115.18 o 
   3   6   2    18520.18    20897.41    232.75 o 
   4   6   2     7585.01     7732.04    190.28 o 
   5   6   2       18.76       12.94      7.99 o 
   6   6   2       12.73       41.75     31.79 o 
   7   6   2      134.03      178.67     66.89 o 
   8   6   2      894.58      765.22    122.31 o 
   9   6   2      329.86      246.37     76.87 o 
  10   6   2      583.07      605.24     92.01 o 
  11   6   2      175.79      233.20     63.98 o 
 -12   7   2        1.92      -28.98     36.07 o 
 -11   7   2      107.43      280.34     92.22 o 
 -10   7   2       53.94        7.19     45.41 o 
  -9   7   2     1177.43     1199.36    157.00 o 
  -8   7   2     1487.16     1359.53    155.62 o 
  -7   7   2       20.07       51.95     36.70 o 
  -6   7   2      721.85      853.57     79.44 o 
  -5   7   2      518.97      391.20     52.74 o 
  -4   7   2       86.11      143.37     18.22 o 
  -3   7   2     1253.96     1306.45     53.44 o 
  -2   7   2        0.56       17.04      8.64 o 
  -1   7   2     4024.55     4364.74     90.57 o 
   0   7   2     2138.70     2421.80     67.31 o 
   1   7   2     2345.97     2284.34     67.22 o 
   2   7   2     1404.09     1430.69     95.05 o 
   3   7   2      115.16      175.48     18.88 o 
   4   7   2        3.79        5.89     12.18 o 
   5   7   2       40.35       27.02     11.26 o 
   6   7   2        1.82      -27.04     34.20 o 
   7   7   2     1362.07     1442.27    159.47 o 
   8   7   2       51.33      274.83     80.66 o 
   9   7   2      468.19      499.10    111.63 o 
  10   7   2       26.88       63.40     59.83 o 
  11   7   2      579.35      557.76     90.61 o 
 -12   8   2      523.60      453.74     86.86 o 
 -11   8   2       85.21       53.30     51.40 o 
 -10   8   2      180.42      269.03     85.98 o 
  -9   8   2      410.08      428.81     96.92 o 
  -8   8   2      834.48      858.91    127.35 o 
  -7   8   2      601.22      526.46     93.26 o 
  -6   8   2      365.52      398.98     79.73 o 
  -5   8   2      403.82      453.58     65.37 o 
  -4   8   2     1936.31     1892.02     64.18 o 
  -3   8   2     2805.13     2760.89     83.09 o 
  -2   8   2      370.42      272.47     24.67 o 
  -1   8   2       23.22       17.23      9.68 o 
   0   8   2     3118.65     3048.90     92.80 o 
   1   8   2     7370.77     7659.54    348.79 o 
   2   8   2       73.81       95.75     29.85 o 
   3   8   2     7264.85     7455.73    136.38 o 
   4   8   2       86.18       96.37     15.36 o 
   5   8   2      340.60      366.33     29.42 o 
   6   8   2     1479.44     1575.56    157.64 o 
   7   8   2       11.93        2.79     30.07 o 
   8   8   2       94.08       95.03     62.32 o 
   9   8   2      978.85      919.85    144.22 o 
  10   8   2        9.51      108.62     67.32 o 
  11   8   2      645.00      760.51    145.51 o 
 -11   9   2       62.30        6.60     51.41 o 
 -10   9   2      888.70     1012.19    162.97 o 
  -9   9   2      291.42      274.07     84.46 o 
  -8   9   2      265.50      374.18     92.23 o 
  -7   9   2      452.44      374.63     83.96 o 
  -6   9   2     5420.21     5239.02    279.62 o 
  -5   9   2        3.63       20.98      6.27 o 
  -4   9   2     6604.51     6803.88    120.27 o 
  -3   9   2     1549.35     1566.63     67.58 o 
  -2   9   2      829.70      837.69     50.68 o 
  -1   9   2      265.46      341.35     33.66 o 
   0   9   2     3327.36     3233.07     88.65 o 
   1   9   2      654.51      641.85     46.86 o 
   2   9   2      407.66      374.89     77.77 o 
   3   9   2      343.57      396.54     47.18 o 
   4   9   2     7533.88     7855.14    132.87 o 
   5   9   2     2065.79     2071.50     96.22 o 
   6   9   2      302.38      273.36     73.03 o 
   7   9   2      476.75      309.97     80.70 o 
   8   9   2     1179.61     1235.34    164.23 o 
   9   9   2       31.18       18.69     38.02 o 
  10   9   2      821.77      690.14    138.40 o 
  11   9   2        2.24      -23.98     52.22 o 
 -11  10   2     2002.69     1765.88    218.20 o 
 -10  10   2       72.29       18.83     44.08 o 
  -9  10   2     2633.90     2875.00    249.00 o 
  -8  10   2       20.10       30.43     43.22 o 
  -7  10   2      509.43      582.17    105.37 o 
  -6  10   2      272.89      333.86     78.94 o 
  -5  10   2     3827.95     3490.64    251.06 o 
  -4  10   2      717.54      856.02     45.42 o 
  -3  10   2     5702.03     5663.23    120.14 o 
  -2  10   2       51.20       78.21     16.80 o 
  -1  10   2     6956.19     7011.88    159.32 o 
   0  10   2      144.09       88.35     22.17 o 
   1  10   2     1161.39     1059.52     63.51 o 
   2  10   2      578.95      551.86     48.05 o 
   3  10   2     3051.74     3019.68    115.86 o 
   4  10   2       63.13       72.05     22.70 o 
   5  10   2     4416.24     4464.12    138.97 o 
   6  10   2      616.98      419.54     89.28 o 
   7  10   2     3960.32     4261.30    282.03 o 
   8  10   2       44.66       56.04     41.39 o 
   9  10   2      863.62     1180.94    170.27 o 
  10  10   2      154.07       96.89     61.74 o 
 -11  11   2      168.62      266.21     89.17 o 
 -10  11   2      679.21      776.68    142.18 o 
  -9  11   2       61.01       35.61     42.73 o 
  -8  11   2     1309.40     1304.61    169.28 o 
  -7  11   2      156.18      231.64     72.28 o 
  -6  11   2     2859.04     3100.30    230.23 o 
  -5  11   2      565.71      501.55     40.52 o 
  -4  11   2     2958.28     3063.83    113.86 o 
  -3  11   2      733.58      723.84     51.27 o 
  -2  11   2     5289.88     5306.40    111.44 o 
  -1  11   2      192.29      184.25     25.07 o 
   0  11   2     4692.04     4485.51    116.86 o 
   1  11   2      568.42      567.96     43.25 o 
   2  11   2     3471.21     3411.77    123.12 o 
   3  11   2       97.51       67.50     30.95 o 
   4  11   2     3940.53     3939.78    128.24 o 
   5  11   2     1327.14     1408.22     68.79 o 
   6  11   2     2041.20     2318.23    203.88 o 
   7  11   2      162.73      233.64     79.35 o 
   8  11   2     1425.78     1798.46    200.12 o 
   9  11   2      122.14      112.29     59.78 o 
  10  11   2      219.51      308.44    105.02 o 
 -10  12   2      171.54      177.45     79.18 o 
  -9  12   2     1381.88     1376.55    178.90 o 
  -8  12   2      119.08       73.24     51.74 o 
  -7  12   2     1146.42     1095.61    147.46 o 
  -6  12   2        4.30       12.74     36.66 o 
  -5  12   2      848.51      800.41     64.13 o 
  -4  12   2     1204.87     1232.38     78.12 o 
  -3  12   2      477.11      444.49     57.26 o 
  -2  12   2      214.07      168.45     28.49 o 
  -1  12   2     3106.44     2893.85    137.02 o 
   0  12   2      210.00      289.53     44.92 o 
   1  12   2     2515.97     2392.17    125.46 o 
   2  12   2      599.27      503.29     84.17 o 
   3  12   2     1415.08     1569.06    152.59 o 
   4  12   2        3.64       24.60     14.05 o 
   5  12   2      464.09      474.02     42.89 o 
   6  12   2     1282.12     1046.83    140.11 o 
   7  12   2      536.32      604.56    121.99 o 
   8  12   2       27.44       19.55     46.76 o 
   9  12   2      358.46      471.29    115.44 o 
  10  12   2      358.77      325.97     98.54 o 
 -10  13   2      176.81      232.16     89.18 o 
  -9  13   2      360.91      569.08    122.60 o 
  -8  13   2       57.07      178.18     83.42 o 
  -7  13   2      291.73      145.50     57.93 o 
  -6  13   2        3.32        3.88     24.31 o 
  -5  13   2      245.70      168.59     30.31 o 
  -4  13   2      197.10      199.74     34.32 o 
  -3  13   2      606.19      660.13    111.61 o 
  -2  13   2     1079.23     1084.62     69.88 o 
  -1  13   2     1115.67     1193.55     91.52 o 
   0  13   2      271.64      255.98     44.38 o 
   1  13   2      147.80       61.39     46.41 o 
   2  13   2      237.48      248.67     62.22 o 
   3  13   2      426.87      460.15     90.76 o 
   4  13   2      530.25      459.01     91.40 o 
   5  13   2      348.47      242.58     33.08 o 
   6  13   2      722.70      484.34    102.59 o 
   7  13   2      433.12      431.57     95.79 o 
   8  13   2        8.39        8.60     44.94 o 
   9  13   2      300.82      404.26    107.02 o 
  -9  14   2       11.77       82.38     53.67 o 
  -8  14   2        6.22      -50.79     49.78 o 
  -7  14   2        3.31      -28.19     44.28 o 
  -6  14   2      661.80      665.35    120.48 o 
  -5  14   2        3.42        0.96     16.73 o 
  -4  14   2        7.99       30.90     38.36 o 
  -3  14   2        3.16       -8.68     43.71 o 
  -2  14   2     1914.23     1550.26    103.82 o 
  -1  14   2      237.99      272.33     48.16 o 
   0  14   2      471.18      420.57     75.97 o 
   1  14   2      250.65      237.78     44.41 o 
   2  14   2      206.64      272.85     72.86 o 
   3  14   2     1028.10      969.69    130.62 o 
   4  14   2      886.50      930.51    130.26 o 
   5  14   2       19.15       29.57     19.15 o 
   6  14   2      208.15      232.87     78.99 o 
   7  14   2       65.11       11.82     50.05 o 
   8  14   2      439.02      471.99    113.75 o 
   9  14   2        1.50       13.20     41.85 o 
  -9  15   2       16.64       -2.24     52.04 o 
  -8  15   2       89.13      -80.39     60.25 o 
  -7  15   2      469.77      563.73    127.39 o 
  -6  15   2       48.14      -26.71     54.50 o 
  -5  15   2      107.55       79.05     38.77 o 
  -4  15   2     1574.07     1603.28    158.37 o 
  -3  15   2      366.14      388.98     67.98 o 
  -2  15   2      109.49       75.24     26.24 o 
  -1  15   2      103.03      164.97     45.34 o 
   0  15   2      596.69      571.95     70.44 o 
   1  15   2     1017.92      991.55     93.62 o 
   2  15   2      319.28      299.61     76.23 o 
   3  15   2      530.14      461.33     98.48 o 
   4  15   2     1712.84     1676.49    183.22 o 
   5  15   2      163.39      227.80     71.83 o 
   6  15   2      489.30      578.42    119.36 o 
   7  15   2      747.24      793.95    142.42 o 
   8  15   2       16.14       26.67     43.70 o 
  -8  16   2      294.53      347.12    102.60 o 
  -7  16   2      806.11      837.87    145.43 o 
  -6  16   2      370.72      450.93    106.69 o 
  -5  16   2      751.38      833.24    134.81 o 
  -4  16   2      154.92      237.63     75.49 o 
  -3  16   2     4098.76     3731.41    223.43 o 
  -2  16   2       24.39       40.31     52.93 o 
  -1  16   2     1495.67     1585.14    142.52 o 
   0  16   2      400.21      438.53     63.91 o 
   1  16   2      510.46      527.50     72.22 o 
   2  16   2       56.54       97.27     55.20 o 
   3  16   2      396.25      390.62     92.31 o 
   4  16   2      135.20       73.04     45.08 o 
   5  16   2     1347.29     1351.49    174.83 o 
   6  16   2        1.54      -72.07     48.05 o 
   7  16   2     1503.06     1611.09    201.71 o 
  -7  17   2        0.99        3.66     47.47 o 
  -6  17   2     1321.64     1740.80    208.13 o 
  -5  17   2      232.52      215.89     75.94 o 
  -4  17   2      762.36      780.04    134.99 o 
  -3  17   2      619.75      745.92    128.90 o 
  -2  17   2     2204.25     2542.91    227.20 o 
  -1  17   2       16.14       14.13     23.78 o 
   0  17   2     1188.82     1325.33    114.64 o 
   1  17   2        0.36      -45.24     44.17 o 
   2  17   2     2352.15     2510.19    224.09 o 
   3  17   2      170.13      116.10     58.89 o 
   4  17   2      907.34      995.99    150.72 o 
   5  17   2      136.63       17.93     39.81 o 
   6  17   2      301.62      204.76     85.11 o 
   7  17   2       94.74       89.96     70.36 o 
  -7  18   2      178.59      254.37     93.71 o 
  -6  18   2        2.17       -0.65     59.71 o 
  -5  18   2      689.18      736.30    134.90 o 
  -4  18   2       36.55       37.95     42.47 o 
  -3  18   2      131.37      191.75     67.78 o 
  -2  18   2      450.74      504.10    107.97 o 
  -1  18   2     1038.98     1234.78    111.97 o 
   0  18   2       43.49       40.00     32.54 o 
   1  18   2     2592.38     3220.84    259.68 o 
   2  18   2        1.55      -31.28     57.12 o 
   3  18   2      333.80      230.38     84.11 o 
   4  18   2        3.86       24.33     37.02 o 
   5  18   2      953.56     1078.13    168.04 o 
   6  18   2        4.09       -6.42     52.82 o 
  -5  19   2       46.27       13.79     38.29 o 
  -4  19   2      120.19      174.64     78.07 o 
  -3  19   2        4.49       53.84     61.95 o 
  -2  19   2      992.69     1251.13    171.99 o 
  -1  19   2       57.21       45.71     52.03 o 
   0  19   2      162.46      193.61     53.69 o 
   1  19   2      353.82      340.22     98.90 o 
   2  19   2      274.84      211.94     79.41 o 
   3  19   2        3.94      -21.01     47.21 o 
   4  19   2      197.76      291.92     92.12 o 
   5  19   2        4.66       10.62     42.43 o 
  -4  20   2      100.15       29.93     44.04 o 
  -3  20   2       76.74      166.44     81.47 o 
  -2  20   2       76.00       73.37     59.31 o 
  -1  20   2       53.23       51.42     38.29 o 
   0  20   2      362.32      304.14     67.39 o 
   1  20   2      124.34      292.84     98.73 o 
   2  20   2       88.17      148.10     67.21 o 
   3  20   2       19.41      -25.67     44.11 o 
  -1  21   2       10.67       55.41     44.70 o 
   0  21   2       53.72        4.99     32.87 o 
 -13   0   3     1379.26     1604.07    215.90 o 
 -11   0   3     1269.88     1216.24    171.95 o 
  -9   0   3     3399.17     3394.61    250.03 o 
  -7   0   3     3975.84     4424.94    247.42 o 
  -5   0   3     5469.70     5732.89    231.13 o 
  -3   0   3    16315.37    16336.15    289.56 o 
  -1   0   3      133.88      266.25     32.55 o 
   1   0   3    26909.94    24855.27    515.77 o 
   3   0   3    10374.58    10827.96    150.44 o 
   5   0   3    11558.73    10637.48    224.72 o 
   7   0   3     3941.01     4305.42    163.03 o 
   9   0   3     3574.67     3215.82    289.18 o 
  11   0   3     1595.33     1868.27    220.82 o 
 -13   1   3      136.82      135.99     61.18 o 
 -12   1   3      860.75      958.98    233.05 o 
 -11   1   3       77.66       28.97     33.69 o 
 -10   1   3     2230.58     2504.03    162.78 o 
  -9   1   3       58.95       49.92     25.71 o 
  -8   1   3     1612.34     1527.52    110.89 o 
  -7   1   3     1375.43     1390.10     98.28 o 
  -6   1   3     7962.73     8136.65    216.72 o 
  -5   1   3     1118.44     1184.38     79.69 o 
  -4   1   3     7475.57     7153.56    227.16 o 
  -3   1   3     2068.96     1994.72     55.40 o 
  -2   1   3    33178.98    33908.17    169.20 o 
  -1   1   3        7.35        5.07      3.46 o 
   0   1   3     4954.04     4633.70     41.78 o 
   1   1   3       42.47       34.56      5.73 o 
   2   1   3     4181.52     3634.15     56.47 o 
   3   1   3     3459.36     3749.28     67.87 o 
   4   1   3     7280.34     7699.49    112.72 o 
   5   1   3      954.18     1158.50     52.41 o 
   6   1   3     8270.95     8074.14    147.63 o 
   7   1   3      982.11     1046.37     57.23 o 
   8   1   3      385.93      345.16     35.71 o 
   9   1   3       14.66       10.51     18.18 o 
  10   1   3     1591.78     1663.35    141.67 o 
  11   1   3       59.38       45.58     35.66 o 
  12   1   3      852.26      935.71    124.33 o 
 -13   2   3      106.34      252.17     99.60 o 
 -12   2   3       25.63       66.75     36.18 o 
 -11   2   3      673.09      745.14     96.32 o 
 -10   2   3       54.04       36.74     32.85 o 
  -9   2   3     1534.54     1548.55    132.22 o 
  -8   2   3        6.94       10.51     31.29 o 
  -7   2   3     5289.55     5060.06    188.65 o 
  -6   2   3      689.07      682.77     90.96 o 
  -5   2   3     6721.95     7275.95    124.05 o 
  -4   2   3     1028.63     1214.07     47.42 o 
  -3   2   3      646.31      549.30     29.62 o 
  -2   2   3     1275.60     1440.65     36.21 o 
  -1   2   3     5987.80     6002.17     61.63 o 
   0   2   3     3676.66     3033.60     48.85 o 
   1   2   3     3421.52     3503.08     54.82 o 
   2   2   3     1068.99     1263.53     33.69 o 
   3   2   3    10191.92    10726.16    116.21 o 
   4   2   3      452.74      664.86     34.21 o 
   5   2   3       25.31       77.48     16.41 o 
   6   2   3       42.90       16.47     10.73 o 
   7   2   3      300.37      315.46     31.42 o 
   8   2   3      168.66      143.22     23.97 o 
   9   2   3     1298.12     1291.91    125.81 o 
  10   2   3      134.81       32.24     36.20 o 
  11   2   3      447.37      439.14    108.92 o 
  12   2   3      104.41      153.58     56.02 o 
 -13   3   3        3.06      -13.70     36.56 o 
 -12   3   3       36.65       70.18     42.79 o 
 -11   3   3      290.13      301.98     66.92 o 
 -10   3   3      875.71      894.56     54.72 o 
  -9   3   3      707.88      861.53    132.78 o 
  -8   3   3      415.18      516.63     68.24 o 
  -7   3   3      439.49      426.60     36.11 o 
  -6   3   3      471.40      640.47     38.12 o 
  -5   3   3       23.66       32.85      9.53 o 
  -4   3   3     1325.77     1613.78     57.43 o 
  -3   3   3      624.04      678.11     27.45 o 
  -2   3   3      124.19      109.16     11.47 o 
  -1   3   3    11784.66    11856.95     90.00 o 
   0   3   3      559.80      615.02     19.69 o 
   1   3   3       85.53       70.50     11.06 o 
   2   3   3        4.10       21.20      6.17 o 
   3   3   3     1780.99     1660.97     49.39 o 
   4   3   3      402.49      434.28     27.33 o 
   5   3   3      512.04      513.90     51.06 o 
   6   3   3      248.36      273.28     45.79 o 
   7   3   3      585.45      522.03     40.10 o 
   8   3   3      829.10      748.56     50.92 o 
   9   3   3      279.53      203.22     50.36 o 
  10   3   3       22.66        4.13     30.52 o 
  11   3   3       31.82       50.84     40.61 o 
  12   3   3       88.74      118.34     63.28 o 
 -13   4   3        6.99       -9.27     71.99 o 
 -12   4   3       40.11      122.88     54.30 o 
 -11   4   3       17.29       -0.68     38.94 o 
 -10   4   3      309.59      326.36     25.65 o 
  -9   4   3     1402.82     1284.85     41.59 o 
  -8   4   3     2734.78     2972.29     84.60 o 
  -7   4   3     1271.36     1237.11     73.71 o 
  -6   4   3       58.76       40.47     10.67 o 
  -5   4   3     1933.26     1971.70     60.01 o 
  -4   4   3      481.81      485.76     29.71 o 
  -3   4   3      201.37      159.96     13.98 o 
  -2   4   3      760.97      769.94     27.11 o 
  -1   4   3        5.47       23.38      5.49 o 
   0   4   3       84.29       54.20      7.82 o 
   1   4   3       13.65       10.25      5.78 o 
   2   4   3      144.99      106.66     20.36 o 
   3   4   3     1079.67     1187.65     38.76 o 
   4   4   3      730.94      661.79     48.21 o 
   5   4   3       11.83       46.86     11.71 o 
   6   4   3      116.22       99.70     18.04 o 
   7   4   3       27.51       35.65     11.94 o 
   8   4   3      197.34      180.24     35.07 o 
   9   4   3      489.24      764.19    352.65 o 
  10   4   3      181.03      131.47     37.55 o 
  11   4   3      200.82       73.17     39.48 o 
 -12   5   3      336.16      493.10    137.79 o 
 -11   5   3       40.36       39.28     35.18 o 
 -10   5   3     3153.91     2938.73    251.65 o 
  -9   5   3       52.24      -21.56     42.10 o 
  -8   5   3      266.23      409.15     81.71 o 
  -7   5   3      838.80      852.34     80.65 o 
  -6   5   3     2931.37     2715.42    153.60 o 
  -5   5   3     1321.87     1487.74     52.74 o 
  -4   5   3     1199.67     1145.16     56.11 o 
  -3   5   3      224.52      210.51     16.67 o 
  -2   5   3     9281.69     9259.65    100.51 o 
  -1   5   3      124.32      105.42     10.86 o 
   0   5   3      915.92      808.04     30.20 o 
   1   5   3     2241.68     2290.46     60.78 o 
   2   5   3    10167.80    10211.12    142.71 o 
   3   5   3     1297.51     1412.09     51.60 o 
   4   5   3     2242.74     2291.04     68.52 o 
   5   5   3      280.14      286.05     22.19 o 
   6   5   3     3419.76     3417.58    103.32 o 
   7   5   3        3.09        8.50     22.51 o 
   8   5   3      737.41      711.51     52.34 o 
   9   5   3       50.62       -5.33     43.18 o 
  10   5   3      840.30      826.08    104.60 o 
  11   5   3       12.17      -32.35     43.80 o 
 -12   6   3       15.25       15.16     97.31 o 
 -11   6   3     1504.02     1629.86    200.52 o 
 -10   6   3      438.12      372.37     86.14 o 
  -9   6   3      455.98      295.56     85.95 o 
  -8   6   3     3658.86     3147.08    231.75 o 
  -7   6   3     1249.85     1371.71    143.02 o 
  -6   6   3        1.59       10.26     23.01 o 
  -5   6   3     5006.13     4922.70    172.04 o 
  -4   6   3      102.79      120.12     16.21 o 
  -3   6   3    12586.25    12280.65    143.48 o 
  -2   6   3     2870.55     2678.60     66.63 o 
  -1   6   3     6697.19     6749.35     93.10 o 
   0   6   3      372.42      375.34     23.26 o 
   1   6   3     7077.61     6803.23    111.94 o 
   2   6   3      425.96      553.78     29.17 o 
   3   6   3    18927.93    20110.48    319.52 o 
   4   6   3       43.55       16.66     10.12 o 
   5   6   3     2522.17     2225.11     70.92 o 
   6   6   3       80.70      281.02     70.65 o 
   7   6   3     2308.82     2332.94    197.45 o 
   8   6   3       29.65       46.01     40.88 o 
   9   6   3     1596.70     1621.93    190.11 o 
  10   6   3       13.12       -6.33     34.32 o 
  11   6   3      588.66      568.05    151.56 o 
 -12   7   3      803.78      932.44    117.15 o 
 -11   7   3      244.42      551.84    119.21 o 
 -10   7   3     2392.68     2622.81    240.46 o 
  -9   7   3      479.68      497.75    104.41 o 
  -8   7   3     4141.18     4506.57    279.37 o 
  -7   7   3      416.44      359.76     78.13 o 
  -6   7   3     4731.24     4488.29    178.11 o 
  -5   7   3      581.33      524.43     34.54 o 
  -4   7   3    10598.62    10889.03    265.70 o 
  -3   7   3     1233.98     1367.43     57.73 o 
  -2   7   3    12295.84    12599.60    154.12 o 
  -1   7   3     1651.16     1700.79     50.31 o 
   0   7   3     3793.76     3742.23     75.93 o 
   1   7   3      204.34      222.56     21.96 o 
   2   7   3      158.39       75.06     20.65 o 
   3   7   3      718.64      825.73     41.95 o 
   4   7   3     5270.03     5466.94    121.09 o 
   5   7   3       26.66       12.11     12.96 o 
   6   7   3     7850.38     7947.48    346.33 o 
   7   7   3       53.70       75.64     40.16 o 
   8   7   3     1178.46     1188.09    157.92 o 
   9   7   3      276.16      246.30     81.23 o 
  10   7   3      720.26      715.80    141.43 o 
  11   7   3        1.60       46.64     35.38 o 
 -12   8   3        2.80      -37.91     32.44 o 
 -11   8   3      826.20      829.66    148.69 o 
 -10   8   3       27.65      -29.24     59.37 o 
  -9   8   3     2452.77     2544.84    226.10 o 
  -8   8   3      585.97      575.20    101.51 o 
  -7   8   3    10161.01    10432.41    407.86 o 
  -6   8   3       70.98       77.69     41.51 o 
  -5   8   3     2932.28     3012.27     85.07 o 
  -4   8   3     1045.16     1111.47     53.55 o 
  -3   8   3     1928.28     1999.27     65.81 o 
  -2   8   3        9.11       -0.42      7.70 o 
  -1   8   3     3722.76     3478.57     85.94 o 
   0   8   3        4.43        0.00      5.21 o 
   1   8   3    10918.08    11488.48    292.85 o 
   2   8   3       33.36       35.03     12.41 o 
   3   8   3      726.04      703.79     40.68 o 
   4   8   3        5.37       25.93     10.74 o 
   5   8   3     4914.92     4978.90    128.59 o 
   6   8   3       45.02       46.75     23.88 o 
   7   8   3     1379.08     1459.01    167.98 o 
   8   8   3        0.83       29.43     37.77 o 
   9   8   3     1601.38     1682.40    196.33 o 
  10   8   3      138.22      149.22     67.59 o 
  11   8   3      973.95     1017.83    124.10 o 
 -12   9   3      231.33      268.91     91.04 o 
 -11   9   3        7.84        1.95     57.43 o 
 -10   9   3      445.66      580.12    122.15 o 
  -9   9   3       85.61      100.23     55.50 o 
  -8   9   3      701.77      747.22    117.77 o 
  -7   9   3      591.35      563.94    106.36 o 
  -6   9   3      713.32      741.27    106.75 o 
  -5   9   3       45.73       31.64     10.09 o 
  -4   9   3     4226.93     4685.38    110.53 o 
  -3   9   3      101.45      319.75     32.98 o 
  -2   9   3     2453.05     2552.47     77.85 o 
  -1   9   3     1386.62     1239.24     54.45 o 
   0   9   3     7141.96     7473.53    139.05 o 
   1   9   3       73.94       71.90     20.28 o 
   2   9   3     2843.28     2884.30    125.45 o 
   3   9   3       24.94      192.38     30.98 o 
   4   9   3     2530.27     2452.11     78.96 o 
   5   9   3      370.26      430.25     39.98 o 
   6   9   3      816.25      922.32    101.01 o 
   7   9   3      736.63      708.79    121.79 o 
   8   9   3      258.75      286.47     77.83 o 
   9   9   3       42.00       78.89     52.88 o 
  10   9   3      809.02      768.86    136.98 o 
 -11  10   3      103.65       68.41     61.54 o 
 -10  10   3      167.11      206.08     74.87 o 
  -9  10   3        1.45      -15.66     49.83 o 
  -8  10   3        1.16      -25.89     42.51 o 
  -7  10   3       17.32       19.67     29.36 o 
  -6  10   3     2495.83     2834.20    213.89 o 
  -5  10   3        1.06        6.31     20.19 o 
  -4  10   3      662.23      659.91     42.20 o 
  -3  10   3       14.83       14.28      9.70 o 
  -2  10   3      300.99      320.39     29.76 o 
  -1  10   3      517.85      449.72     35.18 o 
   0  10   3       22.61       34.60     11.49 o 
   1  10   3      145.41      193.00     25.56 o 
   2  10   3      897.95      850.61     60.29 o 
   3  10   3      402.56      423.61     35.17 o 
   4  10   3      903.27      764.48     65.78 o 
   5  10   3       95.25       87.68     22.80 o 
   6  10   3        1.68        6.66      7.78 o 
   7  10   3      308.26      287.96     78.17 o 
   8  10   3       40.77       28.52     40.58 o 
   9  10   3       22.69       95.98     67.38 o 
  10  10   3        8.28      -30.86     44.74 o 
 -11  11   3        4.33      -51.50     62.49 o 
 -10  11   3      169.02      138.83     68.33 o 
  -9  11   3      135.06      109.59     54.25 o 
  -8  11   3       59.46       55.60     38.00 o 
  -7  11   3      165.42      223.96     72.77 o 
  -6  11   3      464.50      438.34     33.25 o 
  -5  11   3       41.74       61.23     17.98 o 
  -4  11   3      307.66      377.46     43.32 o 
  -3  11   3      493.29      451.03     37.06 o 
  -2  11   3      773.53      806.12     44.33 o 
  -1  11   3       27.76       42.61     13.38 o 
   0  11   3     1284.43     1117.50     52.55 o 
   1  11   3      117.39      139.41     21.88 o 
   2  11   3     2409.92     2326.28    126.50 o 
   3  11   3      126.34      127.12     48.35 o 
   4  11   3      603.63      639.60     54.41 o 
   5  11   3     1386.45     1418.36     89.75 o 
   6  11   3      331.56      307.27     29.15 o 
   7  11   3       29.92      -49.97     49.57 o 
   8  11   3       55.18       15.12     39.35 o 
   9  11   3       59.90       44.47     46.92 o 
  10  11   3      275.43      271.92     82.61 o 
 -11  12   3      699.17      587.79    138.30 o 
 -10  12   3      129.85      228.33     82.29 o 
  -9  12   3      897.13      856.41    148.64 o 
  -8  12   3       12.97        1.79     41.36 o 
  -7  12   3     1301.40     1351.11    164.00 o 
  -6  12   3      540.66      450.95     75.85 o 
  -5  12   3      805.25      818.06     59.42 o 
  -4  12   3     1011.15     1057.27    175.91 o 
  -3  12   3     2437.65     2192.60    111.86 o 
  -2  12   3      512.55      431.46     43.06 o 
  -1  12   3     2148.32     2195.30    121.08 o 
   0  12   3       94.77      124.29     29.08 o 
   1  12   3       45.89       46.33     30.29 o 
   2  12   3      402.14      378.38     77.67 o 
   3  12   3      378.64      493.37     87.49 o 
   4  12   3       28.88       51.15     19.29 o 
   5  12   3     3799.27     3705.39    127.85 o 
   6  12   3        3.82      116.69     57.26 o 
   7  12   3      296.13      217.23     81.93 o 
   8  12   3        2.23       29.61     59.50 o 
   9  12   3      579.95      673.85    137.66 o 
 -10  13   3     2174.92     2455.91    255.70 o 
  -9  13   3        3.49       -4.93     40.53 o 
  -8  13   3     1033.94     1182.02    160.98 o 
  -7  13   3       19.64      -29.90     42.51 o 
  -6  13   3     2365.10     1980.58    193.00 o 
  -5  13   3        6.24      -12.64     27.96 o 
  -4  13   3     6931.13     6639.43    319.37 o 
  -3  13   3      233.42      233.88     40.23 o 
  -2  13   3     2793.28     2747.36    110.69 o 
  -1  13   3      426.50      450.50     46.67 o 
   0  13   3     1723.49     1699.55    110.67 o 
   1  13   3      266.08      265.56     45.11 o 
   2  13   3     1633.56     1770.75    165.11 o 
   3  13   3       56.51       20.15     37.92 o 
   4  13   3     1959.47     2132.28    236.39 o 
   5  13   3       76.02       69.11     21.49 o 
   6  13   3     2480.07     2559.41    226.99 o 
   7  13   3        0.00       17.93     39.04 o 
   8  13   3     1033.54     1464.80    189.33 o 
   9  13   3        0.21       99.95     74.52 o 
 -10  14   3        0.30       40.26     48.05 o 
  -9  14   3      265.08      364.84    104.81 o 
  -8  14   3       99.12      153.76     69.08 o 
  -7  14   3     3651.59     3891.94    287.29 o 
  -6  14   3       56.64       39.77     37.08 o 
  -5  14   3      784.16      738.61     63.86 o 
  -4  14   3      521.79      490.89     57.27 o 
  -3  14   3     2313.91     2219.95    276.19 o 
  -2  14   3       39.14       60.38     29.38 o 
  -1  14   3     5048.34     5006.81    195.62 o 
   0  14   3      212.33      162.16     38.94 o 
   1  14   3     5745.15     5915.80    479.35 o 
   2  14   3        6.35       37.92     34.55 o 
   3  14   3     4294.73     3990.10    261.67 o 
   4  14   3       47.72       46.07     22.38 o 
   5  14   3      196.13      230.72     37.76 o 
   6  14   3        6.86       27.57     48.28 o 
   7  14   3     2918.27     2942.20    259.48 o 
   8  14   3       32.58      -18.14     44.94 o 
  -9  15   3      114.72      247.90     93.36 o 
  -8  15   3      863.05      944.02    153.32 o 
  -7  15   3       38.12       -0.95     52.79 o 
  -6  15   3      897.69     1179.45    160.88 o 
  -5  15   3      233.88      181.41     63.85 o 
  -4  15   3      313.37      342.73     74.21 o 
  -3  15   3      190.60      251.73     52.50 o 
  -2  15   3     1492.30     1407.14    158.50 o 
  -1  15   3       91.67      120.94     38.69 o 
   0  15   3     1817.89     1776.83    122.70 o 
   1  15   3       21.92       10.42     33.62 o 
   2  15   3     1268.09     1138.94    143.59 o 
   3  15   3       32.05       25.24     39.97 o 
   4  15   3     1250.98     1292.84     93.40 o 
   5  15   3       22.58       12.85     41.11 o 
   6  15   3      572.01      915.54    147.71 o 
   7  15   3        3.94       64.32     52.44 o 
   8  15   3      915.36      606.71    124.23 o 
  -8  16   3       15.63      -29.53     55.01 o 
  -7  16   3      433.47      439.19    106.61 o 
  -6  16   3      105.99      160.12     65.42 o 
  -5  16   3      768.84      941.25    144.20 o 
  -4  16   3        7.21      -67.69     64.57 o 
  -3  16   3      284.70      322.74     82.46 o 
  -2  16   3        6.65       10.69     39.41 o 
  -1  16   3      117.49      175.30     44.25 o 
   0  16   3        3.73       -8.37     38.30 o 
   1  16   3      475.41      604.76    106.98 o 
   2  16   3      550.01      486.98    101.77 o 
   3  16   3      395.13      540.36    108.85 o 
   4  16   3      117.61       87.19     26.66 o 
   5  16   3      148.38      102.45     54.80 o 
   6  16   3      448.66      380.84     97.88 o 
   7  16   3       74.08       62.85     52.00 o 
  -8  17   3      193.19      157.49     69.29 o 
  -7  17   3       25.52       38.08     65.31 o 
  -6  17   3        6.30       17.13     55.35 o 
  -5  17   3       24.23      -28.80     51.14 o 
  -4  17   3      119.40       87.95     66.38 o 
  -3  17   3      302.67      388.46     90.36 o 
  -2  17   3      236.28      219.34     73.60 o 
  -1  17   3       10.07      -12.45     26.73 o 
   0  17   3      405.05      651.93     82.07 o 
   1  17   3      181.61      253.51     74.49 o 
   2  17   3       78.22      146.57     63.33 o 
   3  17   3       93.12       13.87     37.66 o 
   4  17   3       37.92      -12.20     48.19 o 
   5  17   3        5.21       -3.58     47.27 o 
   6  17   3      177.76      163.30     75.90 o 
  -7  18   3      495.44      419.99    108.39 o 
  -6  18   3       14.61      109.36     75.28 o 
  -5  18   3        9.81       -9.90     50.38 o 
  -4  18   3       37.97       63.09     50.38 o 
  -3  18   3      668.37      714.54    126.09 o 
  -2  18   3      526.14      528.89    108.94 o 
  -1  18   3      581.03      657.64    131.51 o 
   0  18   3        0.36      -18.92     32.37 o 
   1  18   3       51.66      130.84     65.85 o 
   2  18   3      242.21      206.64     76.61 o 
   3  18   3        4.37      -17.30     38.62 o 
   4  18   3       87.81       73.91     54.88 o 
   5  18   3      480.70      473.42    115.68 o 
   6  18   3       15.13      -44.71     63.40 o 
  -5  19   3        3.54      -69.99     54.49 o 
  -4  19   3      634.24      753.75    133.18 o 
  -3  19   3      138.56       34.07     37.04 o 
  -2  19   3     1320.40     1615.61    191.45 o 
  -1  19   3       10.60       20.05     29.17 o 
   0  19   3      936.09      993.09    106.32 o 
   1  19   3       30.56       -3.45     46.60 o 
   2  19   3      734.77      821.67    143.20 o 
   3  19   3       12.20      -15.03     38.24 o 
   4  19   3      367.00      402.83    111.25 o 
  -4  20   3      110.68      193.97     72.90 o 
  -3  20   3      497.32      650.92    129.06 o 
  -2  20   3      115.53       88.04     56.41 o 
  -1  20   3      280.54      375.19     67.56 o 
   0  20   3      269.12      406.13     74.87 o 
   1  20   3      904.15     1105.85    167.06 o 
   2  20   3       14.67      -47.14     47.14 o 
   3  20   3      903.78      913.82    153.99 o 
 -12   0   4      118.43      111.75     62.40 o 
 -10   0   4      455.28      653.98    120.11 o 
  -8   0   4     3385.47     3422.74    231.86 o 
  -6   0   4     1987.22     1952.34    148.73 o 
  -4   0   4      408.46      617.65     68.59 o 
  -2   0   4     1684.53     1438.87     49.77 o 
   0   0   4     6295.97     6940.30    193.78 o 
   2   0   4     6462.39     6795.15    117.77 o 
   4   0   4     5156.60     4387.31    111.62 o 
   6   0   4     2920.59     2819.55    128.59 o 
   8   0   4      791.38      745.29     75.47 o 
  10   0   4      793.31      821.42    146.07 o 
 -13   1   4      111.47      133.92     51.28 o 
 -12   1   4       58.80       35.44     78.85 o 
 -11   1   4      767.27      707.10     93.57 o 
 -10   1   4      818.69      696.94     84.76 o 
  -9   1   4      483.99      503.58    138.48 o 
  -8   1   4     1431.50     1286.01    101.32 o 
  -7   1   4     3630.83     3621.46    156.57 o 
  -6   1   4      698.41      692.21     63.34 o 
  -5   1   4     5287.20     5459.89    115.57 o 
  -4   1   4      695.28      574.07     60.45 o 
  -3   1   4     1786.94     2017.12     57.58 o 
  -2   1   4      990.19      802.07     27.02 o 
  -1   1   4     7448.53     6398.81    128.53 o 
   0   1   4     6980.78     6522.77     64.25 o 
   1   1   4     3871.63     3671.94     58.47 o 
   2   1   4     1377.59     1458.63     43.01 o 
   3   1   4     3658.30     3549.80     72.03 o 
   4   1   4       48.01       25.87      9.47 o 
   5   1   4      751.09      877.38     47.64 o 
   6   1   4      117.94      148.08     22.19 o 
   7   1   4      890.56      830.20     53.00 o 
   8   1   4      598.15      544.62     44.89 o 
   9   1   4      826.52      790.69     90.84 o 
  10   1   4      401.82      423.61    170.42 o 
  11   1   4      336.35      302.52     66.50 o 
 -13   2   4      339.95      408.17     94.20 o 
 -12   2   4     1107.11     1216.32    127.69 o 
 -11   2   4      294.92      302.23     38.55 o 
 -10   2   4      379.25      395.50     66.87 o 
  -9   2   4     2495.33     2673.27    138.89 o 
  -8   2   4     1193.63     1256.35     65.99 o 
  -7   2   4       25.38       14.89     13.15 o 
  -6   2   4      496.45      461.03     40.86 o 
  -5   2   4    11758.59    11835.92    168.54 o 
  -4   2   4    11509.61    12028.88    156.94 o 
  -3   2   4     4027.78     4131.87     71.25 o 
  -2   2   4     3725.45     3926.61     62.81 o 
  -1   2   4     9743.28     8815.94     74.78 o 
   0   2   4     2109.73     2268.28     37.89 o 
   1   2   4     1494.78     1581.50     39.54 o 
   2   2   4     1147.40     1203.54     36.00 o 
   3   2   4     1787.84     1870.69     48.62 o 
   4   2   4      147.34       67.59     12.31 o 
   5   2   4     9751.03    10085.58    151.38 o 
   6   2   4       93.11       76.50     17.79 o 
   7   2   4       42.16       31.89     13.44 o 
   8   2   4      906.32      774.42     65.47 o 
   9   2   4      800.68      986.75    106.73 o 
  10   2   4      326.18      235.81     69.47 o 
  11   2   4      331.67      311.64     73.65 o 
 -13   3   4      336.23      321.45     72.31 o 
 -12   3   4     1443.41     1389.35    134.35 o 
 -11   3   4      130.64      124.47     72.09 o 
 -10   3   4      856.25      902.09     57.83 o 
  -9   3   4      254.99      308.12     35.56 o 
  -8   3   4     1598.74     1623.86    110.99 o 
  -7   3   4        5.06       -4.74     14.35 o 
  -6   3   4      626.03      544.84     38.27 o 
  -5   3   4       99.66      100.07     18.69 o 
  -4   3   4     6256.11     6151.79    112.85 o 
  -3   3   4      306.28      360.59     30.75 o 
  -2   3   4    15680.04    16896.03    122.17 o 
  -1   3   4       92.07       84.02      7.71 o 
   0   3   4     9279.33     8419.02     89.72 o 
   1   3   4      275.57      234.04     16.54 o 
   2   3   4      810.70      764.68     31.39 o 
   3   3   4       73.94      113.21     13.52 o 
   4   3   4     3682.43     3478.24     83.31 o 
   5   3   4     2214.01     2398.06     72.87 o 
   6   3   4     6716.86     6816.46    156.71 o 
   7   3   4      761.45      715.91     48.73 o 
   8   3   4     2513.16     2170.33    100.90 o 
   9   3   4        0.48      -44.70     38.94 o 
  10   3   4      145.19      182.44     56.81 o 
  11   3   4       23.28        8.15     40.08 o 
 -13   4   4     1395.82     1607.83    155.58 o 
 -12   4   4      762.56      731.09     99.75 o 
 -11   4   4      492.52      439.31     74.04 o 
 -10   4   4       12.41       13.33     10.74 o 
  -9   4   4     1393.62     1526.52     71.34 o 
  -8   4   4       93.17      104.75     19.41 o 
  -7   4   4     3972.65     4104.90    103.10 o 
  -6   4   4      572.14      582.76     37.93 o 
  -5   4   4     6421.83     6523.92    123.19 o 
  -4   4   4      929.99     1138.97     40.53 o 
  -3   4   4      669.46      542.43     27.89 o 
  -2   4   4      152.78      102.41     10.66 o 
  -1   4   4     2727.08     2618.29     45.39 o 
   0   4   4      372.14      481.01     21.85 o 
   1   4   4     1421.88     1275.20     38.77 o 
   2   4   4      319.88      347.63     22.04 o 
   3   4   4     7998.51     8871.98    115.23 o 
   4   4   4        2.23       10.59      8.72 o 
   5   4   4     1173.71     1152.20     49.44 o 
   6   4   4      326.73      263.72     31.40 o 
   7   4   4     2820.92     2503.80    113.14 o 
   8   4   4      535.14      497.15     46.49 o 
   9   4   4      355.43      415.20     69.22 o 
  10   4   4      163.14      138.09     62.06 o 
  11   4   4     1011.68      945.09    113.98 o 
 -13   5   4      138.98      117.65     47.51 o 
 -12   5   4      153.18       93.98     35.66 o 
 -11   5   4      855.45      882.76    107.07 o 
 -10   5   4      412.60      350.21     66.37 o 
  -9   5   4      202.54      144.79     60.09 o 
  -8   5   4     6009.01     5908.95    225.14 o 
  -7   5   4     1201.87     1219.67     52.64 o 
  -6   5   4     1445.18     1559.51     63.88 o 
  -5   5   4      961.37      959.04     47.65 o 
  -4   5   4       35.47       45.56      8.83 o 
  -3   5   4      241.99      218.09     16.79 o 
  -2   5   4    24238.83    25478.69    174.02 o 
  -1   5   4      902.40      718.35     26.51 o 
   0   5   4     4035.10     4455.84     71.57 o 
   1   5   4      834.43      833.79     33.38 o 
   2   5   4     1070.11      864.81     36.47 o 
   3   5   4     5249.93     5495.92    121.80 o 
   4   5   4     1606.52     1462.06     65.49 o 
   5   5   4     1857.49     2052.54     61.37 o 
   6   5   4      485.80      446.37     57.45 o 
   7   5   4     1136.43     1071.22     70.74 o 
   8   5   4      291.20      281.22     46.77 o 
   9   5   4      429.34      455.24     73.25 o 
  10   5   4      362.75      440.60     79.45 o 
  11   5   4       71.58       37.42     55.97 o 
 -12   6   4      311.68      443.70    133.34 o 
 -11   6   4      671.44      748.01     97.58 o 
 -10   6   4      153.59      112.02     59.72 o 
  -9   6   4       22.72        8.40     36.97 o 
  -8   6   4     3144.85     2988.77    222.94 o 
  -7   6   4      109.48      103.74     14.81 o 
  -6   6   4      995.81      902.65     44.74 o 
  -5   6   4     1744.04     1997.81     54.15 o 
  -4   6   4     4759.22     5054.29     90.23 o 
  -3   6   4     1977.49     1829.71     50.34 o 
  -2   6   4     2455.46     2220.84     55.13 o 
  -1   6   4      298.52      366.97     22.35 o 
   0   6   4     6981.69     7728.69    102.97 o 
   1   6   4     5839.85     6031.56    109.58 o 
   2   6   4     1213.53     1318.15     46.81 o 
   3   6   4      684.57      842.23     90.89 o 
   4   6   4      919.66      708.40     46.26 o 
   5   6   4      136.30      158.65     22.15 o 
   6   6   4      665.03      685.76     53.77 o 
   7   6   4      655.49      590.59    103.05 o 
   8   6   4      175.53      215.46     70.07 o 
   9   6   4      136.69      102.34     62.51 o 
  10   6   4      139.44      119.06     44.36 o 
  11   6   4      102.64      108.50     57.50 o 
 -12   7   4       11.77       38.06     38.55 o 
 -11   7   4      565.03      636.84    132.38 o 
 -10   7   4      210.33      261.16     83.85 o 
  -9   7   4     1079.16     1455.22    170.07 o 
  -8   7   4      549.14      483.69     94.78 o 
  -7   7   4     5083.14     4937.68    270.62 o 
  -6   7   4      556.29      549.71     74.09 o 
  -5   7   4     3144.07     3549.81     92.16 o 
  -4   7   4       57.53       24.40      9.26 o 
  -3   7   4      697.68      638.84     41.37 o 
  -2   7   4        1.67       53.35     11.56 o 
  -1   7   4     2624.89     2536.00     62.09 o 
   0   7   4      239.00      184.75     17.66 o 
   1   7   4     8844.08     8966.57    139.98 o 
   2   7   4      489.43      524.72     34.46 o 
   3   7   4       84.95       74.34     14.37 o 
   4   7   4       54.56       37.06     11.49 o 
   5   7   4     1163.94     1246.05     64.76 o 
   6   7   4      213.62      222.17     31.96 o 
   7   7   4     1938.17     1762.02    179.05 o 
   8   7   4       75.83       81.19     40.57 o 
   9   7   4      546.09      673.26    125.66 o 
  10   7   4       20.49       32.49     31.99 o 
  11   7   4      283.72      273.40     68.56 o 
 -12   8   4      127.13      190.63     84.33 o 
 -11   8   4      571.99      439.64    104.27 o 
 -10   8   4     1127.82     1174.05    164.82 o 
  -9   8   4      423.63      335.56     87.65 o 
  -8   8   4     1352.50     1016.65    136.13 o 
  -7   8   4       19.95       31.79     31.26 o 
  -6   8   4       20.43      -18.85     33.94 o 
  -5   8   4      204.79      146.48     19.66 o 
  -4   8   4     2383.17     2290.80     80.68 o 
  -3   8   4     2619.85     2625.13     76.69 o 
  -2   8   4     4579.01     4939.58    103.51 o 
  -1   8   4     1126.62     1033.22     47.52 o 
   0   8   4      684.93      779.76     41.81 o 
   1   8   4       52.19       54.21     12.49 o 
   2   8   4     1488.63     1470.02     60.55 o 
   3   8   4      896.26      928.47     48.11 o 
   4   8   4     5601.60     5551.45    121.02 o 
   5   8   4     2075.73     2094.13     94.02 o 
   6   8   4     1296.25     1295.36     72.61 o 
   7   8   4      576.93      539.55    102.94 o 
   8   8   4     1090.13     1057.55    147.36 o 
   9   8   4       25.16       43.42     45.50 o 
  10   8   4      799.79      861.61    148.24 o 
 -12   9   4      232.93      262.99     92.01 o 
 -11   9   4      199.06      195.75     77.19 o 
 -10   9   4      843.20     1170.14    163.50 o 
  -9   9   4        7.76       24.24     49.27 o 
  -8   9   4     1964.83     1890.50    186.38 o 
  -7   9   4      635.64      554.51     98.64 o 
  -6   9   4       96.22      115.20     18.38 o 
  -5   9   4     4451.17     4663.98    104.58 o 
  -4   9   4     1186.64     1095.21     52.43 o 
  -3   9   4     2030.20     2114.08     83.14 o 
  -2   9   4     4821.61     4773.92    107.74 o 
  -1   9   4      511.10      617.27     53.82 o 
   0   9   4     1375.24     1398.43     59.17 o 
   1   9   4      145.28      117.51     22.90 o 
   2   9   4      302.06      278.81     28.37 o 
   3   9   4      166.40      121.36     19.22 o 
   4   9   4     1714.81     1615.15     86.10 o 
   5   9   4     1870.32     1974.26    169.68 o 
   6   9   4     2431.42     2422.27     97.62 o 
   7   9   4       14.83       27.12     31.40 o 
   8   9   4     1067.81      906.42    140.96 o 
   9   9   4       40.36       13.86     41.77 o 
  10   9   4      250.50      307.06     97.41 o 
 -11  10   4      451.02      503.97    113.89 o 
 -10  10   4       63.67       43.98     43.22 o 
  -9  10   4      964.32     1036.24    152.82 o 
  -8  10   4      326.42      403.63     93.64 o 
  -7  10   4     1567.02     1538.84    163.01 o 
  -6  10   4       43.65       49.32     13.46 o 
  -5  10   4     7863.96     7913.69    176.53 o 
  -4  10   4      258.25      291.65     29.02 o 
  -3  10   4     1299.73     1246.84     58.88 o 
  -2  10   4        0.37        5.93     11.47 o 
  -1  10   4     3778.53     3699.42    100.43 o 
   0  10   4      255.21      265.29     27.97 o 
   1  10   4     4108.81     4336.60    131.90 o 
   2  10   4        4.49        0.09     14.78 o 
   3  10   4     1266.23     1366.98     72.11 o 
   4  10   4      868.18      842.78     74.54 o 
   5  10   4      494.43      511.40     70.88 o 
   6  10   4       82.71      106.49     23.17 o 
   7  10   4      984.43      937.45    136.73 o 
   8  10   4       59.48       88.88     48.34 o 
   9  10   4      404.24      520.05    116.10 o 
  10  10   4       54.59      120.97     59.75 o 
 -11  11   4       28.73      197.20     79.36 o 
 -10  11   4      685.18      551.79    121.62 o 
  -9  11   4       11.74       81.25     55.06 o 
  -8  11   4     1873.01     1926.44    199.58 o 
  -7  11   4       74.50       63.62     44.05 o 
  -6  11   4     2817.76     2823.91     95.59 o 
  -5  11   4      925.14      898.13     63.37 o 
  -4  11   4     1322.98     1493.05    107.38 o 
  -3  11   4     1177.80     1206.58     60.79 o 
  -2  11   4     2998.87     2965.87     84.79 o 
  -1  11   4       28.59       17.08     10.93 o 
   0  11   4     3834.59     4072.75    100.75 o 
   1  11   4      698.78      762.13     51.46 o 
   2  11   4     1965.73     2089.64    163.40 o 
   3  11   4       64.54       32.97     26.78 o 
   4  11   4     1493.93     1354.18     84.74 o 
   5  11   4      535.38      601.09     54.69 o 
   6  11   4      821.17      893.16     86.07 o 
   7  11   4      127.15      129.40     62.61 o 
   8  11   4      884.85      908.46    140.97 o 
   9  11   4        6.58       78.53     47.22 o 
  10  11   4      284.30      271.62     83.79 o 
 -11  12   4      151.74      155.47     76.04 o 
 -10  12   4      417.52      377.27    101.95 o 
  -9  12   4      371.51      554.99    120.04 o 
  -8  12   4     1342.75     1408.46    171.22 o 
  -7  12   4      230.97      321.12     80.89 o 
  -6  12   4       19.20       19.40     14.20 o 
  -5  12   4      560.96      541.10     63.67 o 
  -4  12   4     1183.33     1194.23     82.37 o 
  -3  12   4      426.73      384.62     93.48 o 
  -2  12   4      432.57      404.18     54.83 o 
  -1  12   4      328.68      316.91     39.98 o 
   0  12   4      937.52      977.73     66.74 o 
   1  12   4     1064.79      965.14    116.08 o 
   2  12   4       12.55       26.22     25.10 o 
   3  12   4     2816.86     2980.07    131.76 o 
   4  12   4      951.83     1054.35     87.87 o 
   5  12   4      698.54      674.78     60.20 o 
   6  12   4      165.79      205.94     71.87 o 
   7  12   4     1011.28     1258.71    164.42 o 
   8  12   4      786.32      800.69    136.81 o 
   9  12   4      168.20      152.78     65.79 o 
 -10  13   4       78.56      121.16     71.60 o 
  -9  13   4      224.14      337.02    101.20 o 
  -8  13   4        5.68       82.85     64.96 o 
  -7  13   4     1541.64     1546.66    177.74 o 
  -6  13   4      339.61      234.59     72.41 o 
  -5  13   4     1598.84     1478.08    169.01 o 
  -4  13   4       82.77       51.22     46.48 o 
  -3  13   4      294.49      326.87     49.52 o 
  -2  13   4     2160.12     2126.17     99.04 o 
  -1  13   4      939.14      959.15     68.32 o 
   0  13   4       45.15       35.74     23.46 o 
   1  13   4     3042.12     2967.30    207.29 o 
   2  13   4      106.13      107.65     47.66 o 
   3  13   4     1927.47     1969.45    126.25 o 
   4  13   4       97.78       85.07     32.57 o 
   5  13   4      592.22      753.11     68.48 o 
   6  13   4        2.55      -24.79     52.04 o 
   7  13   4      857.69      686.44    124.96 o 
   8  13   4      145.19      142.26     71.65 o 
   9  13   4     1046.38      892.21    152.29 o 
 -10  14   4       34.80       37.29     59.79 o 
  -9  14   4       37.83       34.36     40.52 o 
  -8  14   4      735.93      785.85    139.85 o 
  -7  14   4      462.62      531.31    104.81 o 
  -6  14   4      932.90     1369.51    166.44 o 
  -5  14   4      136.33      117.74     70.84 o 
  -4  14   4      805.34      706.85    120.96 o 
  -3  14   4        4.39       -0.68     20.50 o 
  -2  14   4     2132.76     2071.63    127.98 o 
  -1  14   4      288.77      251.92     46.36 o 
   0  14   4     3092.64     3032.45    153.60 o 
   1  14   4      259.22      178.21     62.52 o 
   2  14   4      491.05      573.68     97.65 o 
   3  14   4       93.79       74.54     28.26 o 
   4  14   4      564.20      722.91     69.43 o 
   5  14   4        0.52       -7.30     24.51 o 
   6  14   4     1428.78     1422.03    174.17 o 
   7  14   4      781.72      742.07    133.07 o 
   8  14   4      164.96       96.86     66.56 o 
  -9  15   4      194.43      305.50     93.33 o 
  -8  15   4      516.84      491.55    111.04 o 
  -7  15   4      114.01      166.43     78.17 o 
  -6  15   4      302.73      376.20     93.19 o 
  -5  15   4      550.02      539.54    105.27 o 
  -4  15   4        5.49      -35.11     28.44 o 
  -3  15   4      449.47      366.96     54.06 o 
  -2  15   4     1660.85     1623.03    116.91 o 
  -1  15   4      758.55      740.45     81.13 o 
   0  15   4      473.97      466.79     65.18 o 
   1  15   4       10.56       10.32     37.00 o 
   2  15   4       18.36       42.66     34.85 o 
   3  15   4      607.63      631.18     69.37 o 
   4  15   4      243.91      182.04     38.58 o 
   5  15   4      139.38      253.00     74.68 o 
   6  15   4        4.79       63.09     47.41 o 
   7  15   4      379.43      344.39    100.56 o 
   8  15   4      191.25      265.24     92.40 o 
  -8  16   4      414.35      471.14    116.02 o 
  -7  16   4     1147.39     1044.86    157.77 o 
  -6  16   4       19.38       33.50     38.29 o 
  -5  16   4      726.55      947.98    145.55 o 
  -4  16   4        6.08      113.62     64.32 o 
  -3  16   4      822.15      836.38    128.41 o 
  -2  16   4      204.08      132.57     55.14 o 
  -1  16   4     1999.96     2126.73    139.64 o 
   0  16   4        3.18       64.32     30.89 o 
   1  16   4      306.68      275.08     74.74 o 
   2  16   4      953.67      793.62    121.89 o 
   3  16   4      657.05      628.89    115.08 o 
   4  16   4       76.65      207.36    172.53 o 
   5  16   4      428.17      359.20     93.21 o 
   6  16   4       50.00       -4.25     40.88 o 
   7  16   4      310.43      324.00     98.60 o 
  -8  17   4      117.00      166.95     73.69 o 
  -7  17   4        1.77       27.39     52.44 o 
  -6  17   4      957.55     1107.75    164.68 o 
  -5  17   4       82.22      153.16     74.90 o 
  -4  17   4      929.29     1012.74    149.40 o 
  -3  17   4        0.63       28.83     38.47 o 
  -2  17   4      238.60      250.01     72.29 o 
  -1  17   4      241.56      181.48     47.38 o 
   0  17   4      299.71      268.90     54.34 o 
   1  17   4       19.86        8.87     37.71 o 
   2  17   4     2662.29     2865.47    241.71 o 
   3  17   4       15.68       86.51     58.67 o 
   4  17   4      603.95      675.27    129.75 o 
   5  17   4       35.97       77.69     58.22 o 
   6  17   4      530.79      616.60    127.30 o 
  -7  18   4      168.53      210.18     81.00 o 
  -6  18   4       84.33       48.73     54.50 o 
  -5  18   4     1639.71     1598.32    193.44 o 
  -4  18   4       18.84       -5.58     45.33 o 
  -3  18   4      116.06      262.71     86.49 o 
  -2  18   4      479.52      618.99    117.13 o 
  -1  18   4      163.38      151.01     60.99 o 
   0  18   4      150.70      136.88     44.35 o 
   1  18   4     1271.46     1606.57    190.23 o 
   2  18   4        2.57        5.17     33.23 o 
   3  18   4      578.63      754.66    134.38 o 
   4  18   4       53.88      138.72     62.75 o 
   5  18   4      498.81      507.11    116.39 o 
  -6  19   4      320.53      329.30     90.94 o 
  -5  19   4      657.25      672.65    142.94 o 
  -4  19   4      121.58       74.71     36.84 o 
  -3  19   4      151.76       27.03     51.24 o 
  -2  19   4      703.00      703.89    127.11 o 
  -1  19   4      517.27      498.29     76.23 o 
   0  19   4      647.54      694.22     90.60 o 
   1  19   4     1019.45     1043.24    153.30 o 
   2  19   4      121.24      165.28     79.52 o 
   3  19   4      733.60      583.49    124.00 o 
   4  19   4       70.68       29.63     45.62 o 
  -4  20   4      383.83      406.76    114.49 o 
  -3  20   4      409.57      454.77    107.46 o 
  -2  20   4       72.44       38.63     50.33 o 
  -1  20   4        8.99       -3.20     49.29 o 
   0  20   4      545.15      848.39    145.16 o 
   1  20   4      336.76      254.67     77.34 o 
   2  20   4      152.92      323.21     95.35 o 
 -13   0   5        8.68      -25.48     62.97 o 
 -11   0   5      376.52      620.51    121.17 o 
  -9   0   5       27.94      152.07     62.93 o 
  -7   0   5     1638.51     1432.73    138.37 o 
  -5   0   5      717.40      739.89     91.52 o 
  -3   0   5     3444.32     3683.62    225.26 o 
  -1   0   5     1885.78     2839.83    134.26 o 
   1   0   5      191.57      173.59     18.31 o 
   3   0   5      126.22      140.57     24.72 o 
   5   0   5     3113.51     3151.05    132.85 o 
   7   0   5      510.17      498.01     60.65 o 
   9   0   5       10.10       59.49     58.44 o 
  11   0   5       61.10      -84.88     85.56 o 
 -13   1   5     1025.73     1050.80    121.45 o 
 -12   1   5        5.61      -56.74     37.83 o 
 -11   1   5     1105.08     1165.88    197.30 o 
 -10   1   5       55.71       78.14     23.03 o 
  -9   1   5       22.95       -1.77     24.46 o 
  -8   1   5      700.33      623.69     49.82 o 
  -7   1   5       51.34       86.30     21.46 o 
  -6   1   5      519.77      468.04     38.87 o 
  -5   1   5    11662.09    12496.28    180.65 o 
  -4   1   5      444.75      485.11     32.34 o 
  -3   1   5     1699.67     1629.20     48.12 o 
  -2   1   5      934.85      895.34     27.97 o 
  -1   1   5     4841.39     5413.41    132.04 o 
   0   1   5     5627.81     6470.81     86.09 o 
   1   1   5       18.18       47.92      9.84 o 
   2   1   5      194.13      189.44     17.39 o 
   3   1   5      950.73      852.28     34.69 o 
   4   1   5      103.26       70.37     11.68 o 
   5   1   5     2278.77     2471.23     72.98 o 
   6   1   5      398.20      402.06     36.47 o 
   7   1   5     1141.58     1092.15     71.33 o 
   8   1   5       57.03       56.35     22.09 o 
   9   1   5      377.22      404.46     70.15 o 
  10   1   5      288.41      212.75     49.70 o 
  11   1   5       81.68      -66.36     48.78 o 
 -13   2   5       32.32       18.65     36.10 o 
 -12   2   5       30.93       50.52     34.21 o 
 -11   2   5      176.44       18.18     48.73 o 
 -10   2   5     2982.25     2875.86    171.34 o 
  -9   2   5       47.80       58.19     17.84 o 
  -8   2   5     1428.76     1434.60     73.82 o 
  -7   2   5        3.69       -6.80     12.43 o 
  -6   2   5     7274.91     7175.56    170.37 o 
  -5   2   5       42.68       39.09     14.67 o 
  -4   2   5     2834.32     2893.50     79.79 o 
  -3   2   5     1188.15     1414.16     43.81 o 
  -2   2   5     7351.63     6099.39     86.39 o 
  -1   2   5     2505.50     2182.59     36.43 o 
   0   2   5     7361.50     7957.72     72.98 o 
   1   2   5     1239.55     1193.02     36.61 o 
   2   2   5     3791.53     3793.81     67.87 o 
   3   2   5       55.80       60.52     12.05 o 
   4   2   5     3544.06     3682.49     92.04 o 
   5   2   5      103.90      105.42     16.53 o 
   6   2   5      969.04      926.35     55.26 o 
   7   2   5      346.31      329.74     35.00 o 
   8   2   5     2011.10     1888.54    131.35 o 
   9   2   5       23.86        7.74     47.94 o 
  10   2   5      765.39      807.22    100.70 o 
  11   2   5        2.49        3.02     38.08 o 
 -13   3   5     1185.16     1113.58    130.02 o 
 -12   3   5        0.57       21.49     86.28 o 
 -11   3   5      844.92      932.48    108.63 o 
 -10   3   5      264.78      275.27     78.65 o 
  -9   3   5     2662.53     2633.74    132.74 o 
  -8   3   5       49.67       28.06     35.83 o 
  -7   3   5     5543.14     5362.17    253.12 o 
  -6   3   5        0.43        9.48     11.35 o 
  -5   3   5     4248.10     3909.29    100.98 o 
  -4   3   5      718.73      712.33     34.36 o 
  -3   3   5     1057.29      963.09     37.51 o 
  -2   3   5        0.65       -0.74      4.34 o 
  -1   3   5     7020.11     7422.45     89.55 o 
   0   3   5       78.90       90.70      9.27 o 
   1   3   5    17765.13    17408.06    146.36 o 
   2   3   5      467.47      481.23     26.86 o 
   3   3   5     6581.27     6011.52    106.86 o 
   4   3   5      521.17      555.34     33.03 o 
   5   3   5     2627.55     2741.87     83.51 o 
   6   3   5       47.17       32.86     13.36 o 
   7   3   5     2125.82     2118.53    161.44 o 
   8   3   5       60.92       63.91     24.41 o 
   9   3   5      975.46      866.81    102.09 o 
  10   3   5        0.56       -0.84     34.27 o 
  11   3   5      700.72      766.62    107.90 o 
 -13   4   5        0.08      -18.07     38.33 o 
 -12   4   5     1644.89     1578.76    144.27 o 
 -11   4   5       48.35       54.67     36.55 o 
 -10   4   5     1073.41     1128.25     63.17 o 
  -9   4   5      181.74      184.70     26.30 o 
  -8   4   5     3886.63     4133.03    129.52 o 
  -7   4   5       55.53       34.30     16.48 o 
  -6   4   5     5755.73     5758.30    152.35 o 
  -5   4   5       56.47       84.82     16.50 o 
  -4   4   5     3092.59     3084.26     71.95 o 
  -3   4   5      308.73      403.69     22.81 o 
  -2   4   5     8078.88     7280.63     89.40 o 
  -1   4   5     2502.60     2511.79     45.29 o 
   0   4   5     6232.14     6135.85     81.47 o 
   1   4   5       51.59       62.80     10.03 o 
   2   4   5    13741.20    14649.05    149.30 o 
   3   4   5      348.58      378.77     25.84 o 
   4   4   5     3031.13     3068.32     77.25 o 
   5   4   5        0.28        0.06     10.17 o 
   6   4   5     2261.56     2166.11     85.71 o 
   7   4   5        5.25       13.05     30.07 o 
   8   4   5     2124.19     2292.43    153.33 o 
   9   4   5       45.06       60.52     33.18 o 
  10   4   5     1143.46     1226.31    127.11 o 
  11   4   5        8.21      -45.63     43.50 o 
 -13   5   5      617.04      799.96    257.42 o 
 -12   5   5        1.56       84.06     36.38 o 
 -11   5   5     1142.47     1218.45    120.62 o 
 -10   5   5      233.85      242.81     56.18 o 
  -9   5   5     1517.24     1538.98     71.74 o 
  -8   5   5      158.16      198.72     52.46 o 
  -7   5   5     1546.39     1735.16     71.63 o 
  -6   5   5      617.74      514.30     38.91 o 
  -5   5   5     2069.52     1831.17     57.59 o 
  -4   5   5      170.42      179.32     18.72 o 
  -3   5   5    39139.52    43537.52    275.82 o 
  -2   5   5      387.94      347.31     21.27 o 
  -1   5   5     1082.08     1018.94     31.99 o 
   0   5   5      144.23      178.61     15.48 o 
   1   5   5     1655.13     1508.35     56.84 o 
   2   5   5        2.57        2.91      8.23 o 
   3   5   5      425.68      359.34     34.32 o 
   4   5   5      554.25      535.51     35.20 o 
   5   5   5     3082.52     3016.06     79.68 o 
   6   5   5       13.23       28.02     19.55 o 
   7   5   5     3304.97     2896.24    136.23 o 
   8   5   5       33.57       59.02     56.51 o 
   9   5   5      440.97      458.83     74.34 o 
  10   5   5       69.41        9.02     30.29 o 
  11   5   5      534.79      555.54     88.19 o 
 -13   6   5        9.23       17.13     34.60 o 
 -12   6   5       96.74      104.47     46.39 o 
 -11   6   5      167.67      223.49     59.30 o 
 -10   6   5      613.82      535.69    107.50 o 
  -9   6   5       58.25       58.26     40.54 o 
  -8   6   5        6.22       24.49     12.64 o 
  -7   6   5      190.76      215.94     35.88 o 
  -6   6   5     1707.10     1763.39     71.61 o 
  -5   6   5      187.18      214.20     20.91 o 
  -4   6   5       15.62       24.13     11.73 o 
  -3   6   5       53.08       49.21     10.61 o 
  -2   6   5     1489.62     1744.52     50.55 o 
  -1   6   5       13.27       15.66      7.86 o 
   0   6   5      809.18      810.03     34.02 o 
   1   6   5      467.98      353.90     24.35 o 
   2   6   5     1691.74     1701.92    110.30 o 
   3   6   5      217.49      239.61     25.48 o 
   4   6   5      884.22      961.26     58.53 o 
   5   6   5      427.04      389.60     39.26 o 
   6   6   5      437.03      348.28     42.92 o 
   7   6   5     1377.82     1303.44    152.53 o 
   8   6   5       70.70      149.97     63.59 o 
   9   6   5       61.51       36.40     82.20 o 
  10   6   5      196.63      167.97    108.20 o 
  11   6   5       15.59       -8.91     46.14 o 
 -12   7   5       25.76        9.95     47.66 o 
 -11   7   5       33.62       99.39     65.70 o 
 -10   7   5       83.57       53.58     36.26 o 
  -9   7   5        8.24      -71.74     47.83 o 
  -8   7   5      425.88      333.79     77.69 o 
  -7   7   5      380.10      422.06     36.42 o 
  -6   7   5      376.01      385.00     33.83 o 
  -5   7   5      268.79      336.66     26.37 o 
  -4   7   5       98.72      116.60     14.98 o 
  -3   7   5     2253.66     2280.71     68.61 o 
  -2   7   5      963.17      939.26     39.35 o 
  -1   7   5       22.34       36.99      9.82 o 
   0   7   5     4617.48     5036.26     90.27 o 
   1   7   5      256.35      259.23     21.57 o 
   2   7   5       53.37       55.45     12.63 o 
   3   7   5       78.90      100.91     17.03 o 
   4   7   5      115.07       82.79     16.99 o 
   5   7   5       17.52        3.69     21.92 o 
   6   7   5        5.27       17.47     19.40 o 
   7   7   5      204.45      217.05     72.13 o 
   8   7   5      501.69      483.96    102.06 o 
   9   7   5        3.69       25.27     49.83 o 
  10   7   5       52.26       55.47     41.78 o 
 -12   8   5      416.25      272.19    128.54 o 
 -11   8   5      327.70      469.53    115.00 o 
 -10   8   5      725.08      671.54    118.60 o 
  -9   8   5       53.66       33.01     36.27 o 
  -8   8   5       12.06      -30.12     34.59 o 
  -7   8   5     2585.75     2921.92    212.27 o 
  -6   8   5      317.49      280.14     35.04 o 
  -5   8   5       14.14       19.81      9.42 o 
  -4   8   5      126.81      133.32     21.27 o 
  -3   8   5     4441.25     4756.11    105.68 o 
  -2   8   5     3582.48     3673.29     90.78 o 
  -1   8   5        7.27        2.90      7.48 o 
   0   8   5      659.78      632.29     38.45 o 
   1   8   5      985.67     1027.48     45.22 o 
   2   8   5     2666.58     2922.00     86.96 o 
   3   8   5      296.57      254.80     30.62 o 
   4   8   5     1053.76     1052.14     55.76 o 
   5   8   5       45.06       87.09     24.82 o 
   6   8   5     1212.88     1162.81     77.48 o 
   7   8   5        4.24      -16.52     48.29 o 
   8   8   5      236.62      208.05     60.79 o 
   9   8   5       63.68      117.57     62.45 o 
  10   8   5      168.58      185.94     45.13 o 
 -12   9   5        3.96      111.62     72.72 o 
 -11   9   5     1055.80     1308.44    180.52 o 
 -10   9   5       63.89      120.50     54.94 o 
  -9   9   5     1574.00     1510.93    172.62 o 
  -8   9   5      468.15      432.72     89.79 o 
  -7   9   5     1185.87     1062.92    131.49 o 
  -6   9   5       15.06       62.88     18.37 o 
  -5   9   5     1469.32     1342.47     59.12 o 
  -4   9   5      224.49      228.97     29.28 o 
  -3   9   5     2588.72     2744.83     96.47 o 
  -2   9   5       90.76       85.63     16.44 o 
  -1   9   5     1534.00     1501.13     61.24 o 
   0   9   5     1004.66     1144.22     54.45 o 
   1   9   5     4239.63     4170.77    124.17 o 
   2   9   5       75.25       59.03     17.13 o 
   3   9   5     2055.11     1978.19     75.57 o 
   4   9   5      542.34      513.12     53.09 o 
   5   9   5     2285.09     2440.90    113.01 o 
   6   9   5      796.06      701.09    102.33 o 
   7   9   5      793.43      953.23    133.85 o 
   8   9   5       21.82      -16.81     43.83 o 
   9   9   5      448.04      356.01     92.37 o 
  10   9   5      139.11      105.07     71.06 o 
 -12  10   5      352.77      338.27    104.51 o 
 -11  10   5        0.99        4.99     39.64 o 
 -10  10   5     1163.51     1375.52    177.65 o 
  -9  10   5       21.22       31.44     44.85 o 
  -8  10   5     2030.50     2145.18    201.81 o 
  -7  10   5      500.99      370.87     82.49 o 
  -6  10   5    12869.30    12645.57    222.36 o 
  -5  10   5      101.20      106.66     25.54 o 
  -4  10   5     1979.63     1865.38     73.49 o 
  -3  10   5       36.49       39.17     12.57 o 
  -2  10   5     4982.02     5104.84    119.02 o 
  -1  10   5      225.18      277.22     28.38 o 
   0  10   5     5967.15     5781.84    128.21 o 
   1  10   5       25.70       35.46     13.84 o 
   2  10   5     3136.42     3108.53     95.78 o 
   3  10   5      416.60      393.71     71.58 o 
   4  10   5      294.11      334.13     42.56 o 
   5  10   5       69.43      121.72     28.69 o 
   6  10   5     2150.37     2187.48    131.55 o 
   7  10   5       47.21       76.58     45.42 o 
   8  10   5     1830.46     2250.83    218.23 o 
   9  10   5       13.05      -59.12     55.99 o 
  10  10   5      747.03      699.95    141.48 o 
 -11  11   5     1045.43     1063.48    167.98 o 
 -10  11   5       10.46      -76.03     64.04 o 
  -9  11   5     1137.20     1503.56    183.89 o 
  -8  11   5        7.69       -5.33     34.83 o 
  -7  11   5      452.46      483.35     94.88 o 
  -6  11   5        4.03       11.44     16.10 o 
  -5  11   5     2495.75     2408.48    109.81 o 
  -4  11   5       31.24       23.53     32.65 o 
  -3  11   5     7065.96     7214.75    150.29 o 
  -2  11   5      108.15      122.92     24.55 o 
  -1  11   5     2597.18     2646.44     80.66 o 
   0  11   5       41.71       56.28     15.42 o 
   1  11   5     4774.79     4723.48    143.98 o 
   2  11   5       13.70        9.35     19.27 o 
   3  11   5     2465.79     2458.13    119.97 o 
   4  11   5      219.58      220.57     37.96 o 
   5  11   5     3994.23     4058.09    158.91 o 
   6  11   5      284.44      333.64     42.52 o 
   7  11   5     1212.34     1448.22    174.47 o 
   8  11   5        0.36       19.87     50.47 o 
   9  11   5     1011.49     1250.65    179.11 o 
 -11  12   5       29.65       13.14     50.92 o 
 -10  12   5      497.55      515.89    120.84 o 
  -9  12   5      136.44      213.30     78.07 o 
  -8  12   5      703.42      841.10    135.58 o 
  -7  12   5      290.06      299.18     78.24 o 
  -6  12   5      212.61      224.51     48.46 o 
  -5  12   5     2024.76     1871.55    170.46 o 
  -4  12   5      236.28      241.13     40.64 o 
  -3  12   5      587.29      514.19     57.75 o 
  -2  12   5     1117.24     1136.15     70.90 o 
  -1  12   5      435.38      449.23     45.12 o 
   0  12   5     2074.38     2249.57    120.92 o 
   1  12   5      140.70      169.26     47.46 o 
   2  12   5     1141.28     1145.74     84.82 o 
   3  12   5      153.87      232.09     63.20 o 
   4  12   5     2463.55     2629.43    126.64 o 
   5  12   5       43.65       30.11     20.73 o 
   6  12   5      405.43      374.68     91.25 o 
   7  12   5      306.47      284.01     90.08 o 
   8  12   5      272.05      119.71     59.44 o 
   9  12   5       45.30       96.51     50.57 o 
 -10  13   5       13.62       -8.77     43.53 o 
  -9  13   5      103.10      147.76     73.04 o 
  -8  13   5      611.17      658.84    116.29 o 
  -7  13   5      600.62      792.71    125.98 o 
  -6  13   5      364.80      414.29     93.46 o 
  -5  13   5      461.32      510.52     56.70 o 
  -4  13   5      500.13      491.60     62.23 o 
  -3  13   5      955.63      967.54     82.11 o 
  -2  13   5       70.29       84.01     23.79 o 
  -1  13   5        4.59        9.95     24.83 o 
   0  13   5     2340.85     2315.90    175.93 o 
   1  13   5       25.89      115.43     55.46 o 
   2  13   5       12.59       27.83     45.16 o 
   3  13   5        3.64       22.45     56.32 o 
   4  13   5       13.99      -28.52     19.02 o 
   5  13   5       33.09       20.65     15.48 o 
   6  13   5       87.91      171.51     63.00 o 
   7  13   5      120.94      150.70     64.72 o 
   8  13   5      150.49      164.74     69.27 o 
 -10  14   5       94.32      -69.03     62.01 o 
  -9  14   5       26.57       31.85     43.34 o 
  -8  14   5       19.79       38.87     45.95 o 
  -7  14   5        2.95       33.92     40.80 o 
  -6  14   5       14.47       43.92     38.27 o 
  -5  14   5     1464.02     1349.66     94.40 o 
  -4  14   5      255.41      214.34     46.26 o 
  -3  14   5      680.82      765.96    181.92 o 
  -2  14   5      381.84      390.89     57.93 o 
  -1  14   5      553.73      639.90     72.81 o 
   0  14   5      121.30      179.74     42.53 o 
   1  14   5      512.75      568.15     97.07 o 
   2  14   5      381.37      472.14     93.93 o 
   3  14   5      511.85      576.36     85.36 o 
   4  14   5       47.55       71.53     78.50 o 
   5  14   5      489.27      498.62    105.44 o 
   6  14   5      616.24      392.00     93.67 o 
   7  14   5        2.54       30.75     45.12 o 
   8  14   5       21.90      118.08     64.48 o 
  -9  15   5      537.74      715.13    135.20 o 
  -8  15   5        5.68       78.10     58.56 o 
  -7  15   5      415.32      311.59     87.32 o 
  -6  15   5        9.02       82.36     56.91 o 
  -5  15   5      631.34      713.76    121.08 o 
  -4  15   5      126.03       85.62     22.30 o 
  -3  15   5     4703.21     4785.70    290.64 o 
  -2  15   5       13.42      -15.21     24.32 o 
  -1  15   5      328.96      247.75     49.26 o 
   0  15   5       19.94       37.92     36.15 o 
   1  15   5      404.47      355.56     83.96 o 
   2  15   5       34.00       85.32     62.14 o 
   3  15   5      558.75      592.53    171.58 o 
   4  15   5      567.12      488.76     61.82 o 
   5  15   5       38.14       63.57     53.45 o 
   6  15   5      290.01      511.88    117.96 o 
   7  15   5       40.37       79.44     56.08 o 
  -9  16   5       18.20      -15.95     37.95 o 
  -8  16   5      404.04      341.48     95.91 o 
  -7  16   5       82.13       77.38     54.83 o 
  -6  16   5     1913.21     1966.10    209.52 o 
  -5  16   5       18.61       26.18     33.25 o 
  -4  16   5      427.90      364.52     87.26 o 
  -3  16   5      117.38      125.74     59.78 o 
  -2  16   5     1708.05     1893.80    191.10 o 
  -1  16   5      673.15      636.13     79.35 o 
   0  16   5     1991.97     2248.20    142.98 o 
   1  16   5        1.85      -14.66     38.64 o 
   2  16   5     3410.17     3116.04    243.78 o 
   3  16   5      168.10      189.20    105.87 o 
   4  16   5      573.69      776.54    132.25 o 
   5  16   5       26.69        3.43     43.13 o 
   6  16   5      937.77     1084.51    161.73 o 
   7  16   5       32.20      -11.84     38.97 o 
  -8  17   5       93.48       70.18     53.66 o 
  -7  17   5      756.25      800.16    143.00 o 
  -6  17   5       16.44       32.93     51.63 o 
  -5  17   5     1049.65     1056.84    157.96 o 
  -4  17   5        1.54       36.11     44.54 o 
  -3  17   5      321.38      404.58     92.46 o 
  -2  17   5      681.87      621.33    112.73 o 
  -1  17   5     1809.44     1803.80    132.57 o 
   0  17   5       10.85       -1.82     59.50 o 
   1  17   5     1738.70     2051.56    202.09 o 
   2  17   5       21.64       11.59     40.22 o 
   3  17   5     1146.85     1122.91     99.49 o 
   4  17   5        0.46       -7.64     35.46 o 
   5  17   5     1578.32     1510.99    190.36 o 
   6  17   5       51.95       -1.94     55.87 o 
  -7  18   5       59.19     -105.44     70.29 o 
  -6  18   5     1103.33     1009.90    161.20 o 
  -5  18   5      582.72      903.59    151.05 o 
  -4  18   5      914.27      963.56    149.45 o 
  -3  18   5      349.71      349.98     90.97 o 
  -2  18   5      286.37      412.09     95.96 o 
  -1  18   5      298.61      259.10     53.35 o 
   0  18   5      847.11     1025.90    144.39 o 
   1  18   5      148.97      327.44     88.11 o 
   2  18   5      310.77      320.82     86.15 o 
   3  18   5      378.02      355.51     94.62 o 
   4  18   5      233.10      240.78     83.16 o 
   5  18   5        1.35       69.55     53.95 o 
  -6  19   5       26.37        2.46     40.45 o 
  -5  19   5      606.70      962.40    157.78 o 
  -4  19   5      169.15      215.51     78.98 o 
  -3  19   5      332.93      453.40    103.87 o 
  -2  19   5       19.16       14.58     38.69 o 
  -1  19   5      654.85      718.63     90.86 o 
   0  19   5       52.80       78.02     58.73 o 
   1  19   5      345.40      288.67     87.51 o 
   2  19   5        3.82      106.53     74.88 o 
   3  19   5      277.85      334.89     92.41 o 
   4  19   5      135.43       65.42     52.32 o 
  -4  20   5      155.81      114.48     67.86 o 
  -3  20   5        3.88       69.14     63.46 o 
  -2  20   5       28.26       75.94     45.77 o 
  -1  20   5      101.44       86.90     42.42 o 
   0  20   5       92.85      150.69     68.47 o 
   1  20   5        2.62     -109.37     72.91 o 
   2  20   5      116.81      100.12     67.67 o 
 -12   0   6      909.93     1050.60    160.46 o 
 -10   0   6     1079.61     1065.53    147.09 o 
  -8   0   6     5473.93     5656.75    290.32 o 
  -6   0   6     1576.33      303.91    764.84 o 
  -4   0   6     8878.78     8612.20    170.67 o 
  -2   0   6     3356.98     3078.50    151.40 o 
   0   0   6    11054.23     8989.06    642.94 o 
   2   0   6    16052.48    15899.25    203.27 o 
   4   0   6     5075.35     5124.78    134.67 o 
   6   0   6     2529.07     2540.72    258.88 o 
   8   0   6      200.79      287.79     83.11 o 
  10   0   6     2595.57     2588.10    257.85 o 
 -13   1   6      574.72      626.42     94.49 o 
 -12   1   6      417.30      482.01    131.26 o 
 -11   1   6     2229.94     2218.20    219.06 o 
 -10   1   6      440.55      369.09    204.67 o 
  -9   1   6     1820.23     1848.11     92.40 o 
  -8   1   6      116.66       81.64     27.10 o 
  -7   1   6     4039.15     3965.00    157.88 o 
  -6   1   6      705.01      761.89     49.39 o 
  -5   1   6     4575.49     4423.71    109.39 o 
  -4   1   6       45.60       39.98      8.72 o 
  -3   1   6     3534.01     2975.85     57.58 o 
  -2   1   6      990.09      877.65     21.22 o 
  -1   1   6     8081.17     9491.37    192.35 o 
   0   1   6     1098.80      979.38     22.86 o 
   1   1   6     6440.90     6369.28     86.61 o 
   2   1   6       10.36        3.12      6.22 o 
   3   1   6     4258.79     4197.66     80.96 o 
   4   1   6     2049.54     2133.59     61.38 o 
   5   1   6      804.23      764.18     43.04 o 
   6   1   6     1417.87     1434.18     70.16 o 
   7   1   6     3532.70     3491.90    141.49 o 
   8   1   6       72.35       95.32     86.78 o 
   9   1   6     1351.77     1532.88    131.29 o 
  10   1   6       61.37      -24.86     65.86 o 
  11   1   6      521.04      701.97    101.62 o 
 -13   2   6        4.74       16.09     76.33 o 
 -12   2   6      739.38      751.16     96.95 o 
 -11   2   6      365.99      361.58     45.23 o 
 -10   2   6      256.25      269.37     38.96 o 
  -9   2   6        9.99        7.63     15.10 o 
  -8   2   6     1635.31     1581.02    109.73 o 
  -7   2   6      598.98      687.99     50.51 o 
  -6   2   6     2224.97     2256.47     84.75 o 
  -5   2   6       41.17       38.46     14.84 o 
  -4   2   6    14021.03    15179.99    185.01 o 
  -3   2   6       16.00       35.38      8.46 o 
  -2   2   6      281.29      206.97     12.48 o 
  -1   2   6     2309.79     2185.76     40.83 o 
   0   2   6      392.82      290.93     14.05 o 
   1   2   6       10.96        3.72      5.96 o 
   2   2   6     1606.17     1691.46     53.79 o 
   3   2   6      180.12      257.48     23.44 o 
   4   2   6     2845.55     2974.17     73.30 o 
   5   2   6      687.44      614.09     38.48 o 
   6   2   6      925.47      918.52     56.38 o 
   7   2   6      329.90      304.89     39.38 o 
   8   2   6      672.06      701.40     92.72 o 
   9   2   6       29.69       45.21     32.72 o 
  10   2   6      452.28      286.14     60.51 o 
  11   2   6      183.54      132.86     47.01 o 
 -13   3   6        1.49       -4.85     41.12 o 
 -12   3   6       73.20      146.58     47.80 o 
 -11   3   6       45.66       -8.02     49.22 o 
 -10   3   6      352.70      323.24     73.30 o 
  -9   3   6      218.27      183.65     29.60 o 
  -8   3   6        4.54       16.05     13.23 o 
  -7   3   6        8.15        4.95     18.76 o 
  -6   3   6       17.60       23.80     12.29 o 
  -5   3   6      125.74      218.86     26.03 o 
  -4   3   6     3697.77     3627.36     80.12 o 
  -3   3   6      407.92      494.45     27.52 o 
  -2   3   6     2908.77     3600.26     57.85 o 
  -1   3   6     8691.51     9590.31     80.79 o 
   0   3   6     1502.36     1400.90     34.14 o 
   1   3   6      114.15      103.86     10.93 o 
   2   3   6       67.87      109.09     13.43 o 
   3   3   6        2.38       60.74     15.34 o 
   4   3   6     1254.31     1253.75     57.40 o 
   5   3   6     1154.72     1055.91     54.99 o 
   6   3   6      213.31      180.46     25.49 o 
   7   3   6      112.47       57.11     19.49 o 
   8   3   6      581.76      510.22     72.15 o 
   9   3   6        5.22       32.30     37.13 o 
  10   3   6        2.53       -4.57     32.78 o 
  11   3   6       21.28       -6.99     67.71 o 
 -13   4   6        1.80       29.43     76.90 o 
 -12   4   6       59.92       87.28    108.90 o 
 -11   4   6      319.07      471.63     80.58 o 
 -10   4   6      102.90      104.53     24.10 o 
  -9   4   6      318.27      385.51     44.30 o 
  -8   4   6     1107.50     1014.73     71.29 o 
  -7   4   6      648.77      683.61     62.89 o 
  -6   4   6       13.21       12.19     12.95 o 
  -5   4   6      254.79      311.84     30.59 o 
  -4   4   6     4094.09     4169.68     87.98 o 
  -3   4   6     7837.20     7741.42     98.91 o 
  -2   4   6     1227.45     1419.39     39.81 o 
  -1   4   6      233.94      316.03     23.55 o 
   0   4   6      480.04      457.47     23.29 o 
   1   4   6     3170.24     3743.98     71.12 o 
   2   4   6       18.21       14.21      7.82 o 
   3   4   6       10.10        0.63      6.60 o 
   4   4   6      488.23      454.64     35.90 o 
   5   4   6      375.71      377.60     36.93 o 
   6   4   6      842.98      793.08     55.71 o 
   7   4   6        4.54       26.92     22.18 o 
   8   4   6      123.06      115.72     39.15 o 
   9   4   6       27.55       41.34     44.68 o 
  10   4   6      357.43      543.63     84.33 o 
  11   4   6      222.54      194.75     56.97 o 
 -13   5   6       60.49      131.15     52.18 o 
 -12   5   6       70.68      112.46     47.77 o 
 -11   5   6     1575.30     1618.44    136.21 o 
 -10   5   6       81.37       50.42     18.93 o 
  -9   5   6      484.87      543.18     50.26 o 
  -8   5   6      447.73      468.02     48.09 o 
  -7   5   6      575.51      530.07     43.02 o 
  -6   5   6      124.95      155.35     23.22 o 
  -5   5   6     1505.12     1456.93     54.95 o 
  -4   5   6      420.44      592.14     30.56 o 
  -3   5   6     2798.41     2713.68     62.48 o 
  -2   5   6     1551.60     1638.48     46.96 o 
  -1   5   6     6131.64     6409.37     80.49 o 
   0   5   6        3.48       -0.59      7.23 o 
   1   5   6     4077.42     4139.38     83.00 o 
   2   5   6      431.54      446.52     28.53 o 
   3   5   6     2017.56     2013.10     69.93 o 
   4   5   6        5.74        5.02     18.52 o 
   5   5   6     1142.86     1113.38     55.98 o 
   6   5   6      523.25      534.16     44.72 o 
   7   5   6     1874.28     1550.00     98.50 o 
   8   5   6       61.99       89.35     35.17 o 
   9   5   6      249.46      240.51    148.54 o 
  10   5   6      292.11      278.73     64.13 o 
 -13   6   6      138.43      342.78     78.44 o 
 -12   6   6     2165.06     2098.84    168.07 o 
 -11   6   6       65.28       75.26     39.11 o 
 -10   6   6      971.03      976.16    139.36 o 
  -9   6   6        0.49       25.94     12.02 o 
  -8   6   6     3456.99     3644.43    123.63 o 
  -7   6   6       48.39       75.25     18.60 o 
  -6   6   6     3996.29     4179.66    117.91 o 
  -5   6   6        0.39       -6.87      9.61 o 
  -4   6   6     3774.39     3326.74     85.21 o 
  -3   6   6        1.96       11.45      8.89 o 
  -2   6   6       67.31       52.25     14.09 o 
  -1   6   6      635.52      700.58     27.70 o 
   0   6   6     4765.37     4466.23     83.18 o 
   1   6   6      177.30      136.61     16.42 o 
   2   6   6     5713.04     5495.82    113.91 o 
   3   6   6     1239.07     1807.91     62.96 o 
   4   6   6     2278.49     2356.60    109.95 o 
   5   6   6        0.27      -11.52     13.15 o 
   6   6   6      719.99      783.65     69.10 o 
   7   6   6        7.22      -28.85     35.25 o 
   8   6   6     2160.33     1785.72    186.22 o 
   9   6   6       52.13       32.65     31.59 o 
  10   6   6      917.32     1085.94    122.14 o 
 -12   7   6      121.69      204.97    111.84 o 
 -11   7   6      697.48      749.77    135.94 o 
 -10   7   6       58.58       49.66     56.65 o 
  -9   7   6     2424.36     2288.85    124.82 o 
  -8   7   6      504.19      509.12     63.32 o 
  -7   7   6     4680.64     4539.42    140.14 o 
  -6   7   6        8.44       29.86     10.99 o 
  -5   7   6     4062.87     3794.69     92.34 o 
  -4   7   6      151.87      204.76     19.91 o 
  -3   7   6     2260.52      954.88    577.30 o 
  -2   7   6     1009.71     1005.55     51.66 o 
  -1   7   6    13322.32    14020.25    148.60 o 
   0   7   6       12.46       19.70      8.85 o 
   1   7   6     2405.94     2473.60     84.97 o 
   2   7   6        5.35       -5.94     11.70 o 
   3   7   6     4576.88     4674.14    125.89 o 
   4   7   6        2.62        3.08     14.07 o 
   5   7   6     1399.39     1376.64     88.96 o 
   6   7   6       81.59       95.88     26.37 o 
   7   7   6     2031.86     2070.55    112.17 o 
   8   7   6       87.97       79.61     49.19 o 
   9   7   6      898.02      897.99    121.09 o 
  10   7   6      300.56      316.33     71.91 o 
 -12   8   6       92.31       79.33     41.91 o 
 -11   8   6      168.17      129.68     62.36 o 
 -10   8   6     1845.52     2072.92    212.69 o 
  -9   8   6      146.68      666.54    117.81 o 
  -8   8   6      329.35      315.05     76.71 o 
  -7   8   6       20.27       54.18     36.32 o 
  -6   8   6     2797.30     2785.39     73.35 o 
  -5   8   6       88.37       74.79     15.06 o 
  -4   8   6     8903.75     9508.43    176.91 o 
  -3   8   6     3712.90     3917.65     97.41 o 
  -2   8   6     4628.08     4787.90    122.38 o 
  -1   8   6       59.60       33.71     15.71 o 
   0   8   6     3000.92     2831.64     83.76 o 
   1   8   6      477.34      531.43     33.68 o 
   2   8   6     8407.43     8322.72    167.87 o 
   3   8   6      895.20      951.01     58.99 o 
   4   8   6     2407.44     2310.86     84.99 o 
   5   8   6      106.38      127.75     31.49 o 
   6   8   6     1209.87     1238.50     86.64 o 
   7   8   6       76.46       74.68     23.17 o 
   8   8   6     1175.04     1300.87    166.58 o 
   9   8   6       51.97       12.98     43.86 o 
  10   8   6      316.79      405.92     80.58 o 
 -12   9   6      116.74      245.93     85.00 o 
 -11   9   6      996.02     1004.24    158.69 o 
 -10   9   6      146.60      154.15     72.34 o 
  -9   9   6     1734.68     1606.46    178.48 o 
  -8   9   6      216.35      326.52     81.79 o 
  -7   9   6      248.46      252.46     66.97 o 
  -6   9   6       89.49      115.39     26.54 o 
  -5   9   6       18.25        4.25     10.76 o 
  -4   9   6     1211.59     1374.56     70.90 o 
  -3   9   6     1029.25     1129.74     63.79 o 
  -2   9   6      965.35      954.31     49.42 o 
  -1   9   6     5672.65     5997.47    123.04 o 
   0   9   6      669.76      672.84     49.75 o 
   1   9   6       16.44       11.16     11.39 o 
   2   9   6        5.06       12.93     14.89 o 
   3   9   6      150.31      241.11     28.04 o 
   4   9   6      579.18      596.01     59.88 o 
   5   9   6     1855.07     1744.00    101.10 o 
   6   9   6       14.66       70.39     24.48 o 
   7   9   6      853.93      743.14    122.26 o 
   8   9   6       24.76       70.62     53.92 o 
   9   9   6      484.20      638.02    126.82 o 
  10   9   6       69.31      132.56     69.80 o 
 -12  10   6       52.15       36.61     55.74 o 
 -11  10   6      442.31      580.46    124.49 o 
 -10  10   6       13.06       28.45     48.03 o 
  -9  10   6      354.03      376.51     93.86 o 
  -8  10   6      113.86       70.16     44.54 o 
  -7  10   6      340.12      317.66     78.65 o 
  -6  10   6        1.54       25.29     20.24 o 
  -5  10   6       45.16       25.89     27.52 o 
  -4  10   6      286.67      295.12     31.02 o 
  -3  10   6       41.08       32.68     14.20 o 
  -2  10   6      100.55       72.03     19.89 o 
  -1  10   6      826.77      884.62     50.68 o 
   0  10   6      272.66      263.70     29.17 o 
   1  10   6      606.25      582.31     42.69 o 
   2  10   6        7.73       17.69     12.96 o 
   3  10   6      265.68      336.91     56.58 o 
   4  10   6      566.18      494.68     55.51 o 
   5  10   6      648.28      641.55     73.75 o 
   6  10   6        1.97       33.16     23.43 o 
   7  10   6       67.75      175.49     65.11 o 
   8  10   6       50.50      137.17     63.28 o 
   9  10   6      294.98      296.37     83.72 o 
 -11  11   6      417.11      353.91     97.38 o 
 -10  11   6       10.57      -81.15     61.08 o 
  -9  11   6      764.12      739.16    130.79 o 
  -8  11   6        4.13      -29.45     44.62 o 
  -7  11   6       90.48       74.37     19.91 o 
  -6  11   6        4.72        9.87     22.70 o 
  -5  11   6      201.66      222.53     49.85 o 
  -4  11   6      294.11      381.03     48.05 o 
  -3  11   6      160.63      122.50     21.96 o 
  -2  11   6       95.10       71.61     17.16 o 
  -1  11   6     1363.88     1419.64     59.93 o 
   0  11   6      416.55      367.53     40.79 o 
   1  11   6     1258.53     1356.99     66.91 o 
   2  11   6      140.14      145.87     32.30 o 
   3  11   6      346.64      284.24     42.67 o 
   4  11   6      455.84      420.40     51.69 o 
   5  11   6      326.44      272.19     42.75 o 
   6  11   6       92.25      166.39     60.19 o 
   7  11   6      248.10      390.03     93.38 o 
   8  11   6      132.20      178.61     67.49 o 
   9  11   6      153.26      138.86     69.37 o 
 -11  12   6      194.64      182.08     93.22 o 
 -10  12   6      494.29      569.41    121.42 o 
  -9  12   6        3.70       -0.38     47.51 o 
  -8  12   6      335.63      402.96     92.85 o 
  -7  12   6      621.19      668.69    114.13 o 
  -6  12   6      474.04      512.12     53.73 o 
  -5  12   6        1.53      -32.63     21.76 o 
  -4  12   6     3119.70     2685.83    162.31 o 
  -3  12   6      148.13      210.14     40.76 o 
  -2  12   6      243.23      204.22     29.87 o 
  -1  12   6       47.63       58.32     45.30 o 
   0  12   6     1044.91     1128.08     86.08 o 
   1  12   6     2009.79     2225.23    122.08 o 
   2  12   6     1881.00     2048.71    116.68 o 
   3  12   6       21.49       12.43     19.66 o 
   4  12   6      493.26      467.53     57.94 o 
   5  12   6       52.52       19.89     16.90 o 
   6  12   6      155.55      262.00     81.27 o 
   7  12   6        5.75       27.58     40.81 o 
   8  12   6      436.86      502.07    111.32 o 
 -10  13   6      199.99      139.37     68.08 o 
  -9  13   6      970.01     1088.29    159.94 o 
  -8  13   6        6.92      -27.21     37.34 o 
  -7  13   6     1360.74     1289.10    161.26 o 
  -6  13   6      124.10      142.44     57.97 o 
  -5  13   6     4218.32     3863.67    345.13 o 
  -4  13   6      909.09      925.11    138.86 o 
  -3  13   6     1293.54     1104.68    146.94 o 
  -2  13   6      594.46      491.80    111.14 o 
  -1  13   6     4360.72     4431.36    175.89 o 
   0  13   6      194.18      205.79     40.37 o 
   1  13   6     3229.35     2781.09    200.67 o 
   2  13   6       15.35       25.28     23.05 o 
   3  13   6     1788.77     2075.68    123.02 o 
   4  13   6        0.91      -20.77     23.91 o 
   5  13   6     1227.50     1286.99    106.00 o 
   6  13   6       18.55      122.61     61.16 o 
   7  13   6      563.74      512.86    109.47 o 
   8  13   6        6.34      -62.27     64.70 o 
 -10  14   6      853.28      984.32    166.33 o 
  -9  14   6        4.11      -52.65     53.50 o 
  -8  14   6     1266.01     1228.41    163.70 o 
  -7  14   6        4.36      190.67     80.75 o 
  -6  14   6     1547.17     1427.84    166.82 o 
  -5  14   6      100.77      116.77     51.28 o 
  -4  14   6     1723.13     1632.18    131.62 o 
  -3  14   6      830.49      780.20    118.04 o 
  -2  14   6     1234.13     1149.88     95.17 o 
  -1  14   6        4.15        4.16     27.75 o 
   0  14   6     2557.98     2675.16    201.60 o 
   1  14   6       23.29       13.50     32.91 o 
   2  14   6     1556.26     1673.09    113.27 o 
   3  14   6       19.37        4.28     24.79 o 
   4  14   6     1917.33     1898.07    119.13 o 
   5  14   6       47.66       47.48     37.48 o 
   6  14   6      900.92      936.17    143.07 o 
   7  14   6        3.85      -16.48     41.10 o 
  -9  15   6      619.51      615.15    125.97 o 
  -8  15   6      219.06      219.02     86.14 o 
  -7  15   6      274.34      525.56    123.67 o 
  -6  15   6       25.15        2.80     46.86 o 
  -5  15   6      350.38      437.92     95.47 o 
  -4  15   6     1340.00     1520.59    168.18 o 
  -3  15   6      975.67     1084.30    140.08 o 
  -2  15   6      284.38      302.35     75.76 o 
  -1  15   6     1434.56     1543.85    113.97 o 
   0  15   6        1.90      -14.51     47.19 o 
   1  15   6      405.22      426.58     86.69 o 
   2  15   6       42.20       53.45     30.27 o 
   3  15   6      500.58      472.66     63.36 o 
   4  15   6      263.39      284.56     48.33 o 
   5  15   6      652.96      751.30    127.79 o 
   6  15   6        3.94       32.67     49.30 o 
   7  15   6      913.83      695.81    132.97 o 
  -9  16   6       36.03       64.56     65.47 o 
  -8  16   6      131.67       95.63     58.37 o 
  -7  16   6        6.54      -56.43     39.69 o 
  -6  16   6      444.64      270.23     83.26 o 
  -5  16   6       68.19       79.15     49.22 o 
  -4  16   6     1743.48     1943.08    196.88 o 
  -3  16   6      236.55      198.76     73.88 o 
  -2  16   6      402.15      461.16     93.31 o 
  -1  16   6        3.08       24.31     23.94 o 
   0  16   6        9.45       51.88     41.33 o 
   1  16   6      397.09      402.82     88.15 o 
   2  16   6      860.27      943.96     91.51 o 
   3  16   6       57.72       32.23     44.82 o 
   4  16   6      497.17      520.03    104.42 o 
   5  16   6      233.67      232.56     76.97 o 
   6  16   6      107.19      130.95     68.80 o 
  -8  17   6      371.39      227.64     85.56 o 
  -7  17   6      156.71      170.87     75.27 o 
  -6  17   6       14.49      -17.23     34.33 o 
  -5  17   6       55.04       37.08     51.31 o 
  -4  17   6        6.03        2.33     40.74 o 
  -3  17   6      163.42      234.99     80.90 o 
  -2  17   6      222.83      186.42     62.56 o 
  -1  17   6        2.91       37.50     43.69 o 
   0  17   6      707.05      777.57    125.42 o 
   1  17   6       75.08       67.27     54.47 o 
   2  17   6       68.77       70.13     31.23 o 
   3  17   6      199.44      106.62     46.05 o 
   4  17   6       77.79       64.78     43.28 o 
   5  17   6       11.71       53.20     45.73 o 
  -7  18   6      728.70      865.16    155.65 o 
  -6  18   6      203.06      260.28     93.98 o 
  -5  18   6      187.87      104.03     52.72 o 
  -4  18   6     1114.28     1215.47    165.18 o 
  -3  18   6       71.17       -4.48     39.16 o 
  -2  18   6       48.24       84.59     52.92 o 
  -1  18   6      267.65      246.89     51.64 o 
   0  18   6       68.34        2.29     44.98 o 
   1  18   6       35.14        3.98     48.28 o 
   2  18   6      168.16      147.68     45.12 o 
   3  18   6        8.80       34.11     47.40 o 
   4  18   6       77.81       90.79     47.27 o 
  -6  19   6      315.61      185.40     75.13 o 
  -5  19   6      679.28      602.07    126.15 o 
  -4  19   6       21.95       52.37     49.63 o 
  -3  19   6      626.87      691.41    131.20 o 
  -2  19   6        2.60       12.66     53.09 o 
  -1  19   6      503.99      514.04     77.98 o 
   0  19   6        0.22       43.43     57.00 o 
   1  19   6       42.66        7.34     41.94 o 
   2  19   6        6.31      -15.38     36.85 o 
   3  19   6     1695.26     1416.45    183.56 o 
  -4  20   6      352.33      287.46     89.21 o 
  -3  20   6       61.22      113.64     69.65 o 
  -2  20   6      267.14      362.54     99.09 o 
  -1  20   6      113.71       17.83    133.77 o 
   0  20   6      701.15      809.16    142.70 o 
   1  20   6        3.60      -31.86     42.59 o 
 -13   0   7      391.38      419.11    105.00 o 
 -11   0   7       18.05       38.02     26.49 o 
  -9   0   7     3540.97     3406.14    238.34 o 
  -7   0   7     2474.71     2505.23    173.64 o 
  -5   0   7     1581.96     1553.01     81.73 o 
  -3   0   7     7768.32     8178.05    137.02 o 
  -1   0   7    10144.20     9364.13    292.03 o 
   1   0   7     5824.51     6189.62    199.78 o 
   3   0   7     2505.47     2302.11     89.17 o 
   5   0   7     3077.66     2996.34    113.97 o 
   7   0   7      992.67      969.56    135.01 o 
   9   0   7      491.81      522.99    115.76 o 
 -13   1   7      170.95      240.92     66.93 o 
 -12   1   7     1310.67     1382.44    103.17 o 
 -11   1   7       90.42       90.81     25.33 o 
 -10   1   7     1271.30     1354.14     87.49 o 
  -9   1   7      418.47      438.59     46.75 o 
  -8   1   7      729.93      678.56     94.32 o 
  -7   1   7      398.31      389.78     39.24 o 
  -6   1   7     2725.65     2563.74     91.50 o 
  -5   1   7      155.19       74.85     41.00 o 
  -4   1   7     2373.62     2297.84     70.40 o 
  -3   1   7      551.14      621.47     62.42 o 
  -2   1   7     2080.49     2118.02     97.13 o 
  -1   1   7      102.09      105.68     23.64 o 
   0   1   7     2425.42     2350.51     89.92 o 
   1   1   7     5909.10     6184.93    121.14 o 
   2   1   7     2630.95     2714.32     62.69 o 
   3   1   7      132.04      122.32     14.99 o 
   4   1   7     1029.42      924.51     43.05 o 
   5   1   7      237.39      283.55     26.23 o 
   6   1   7     1515.76     1323.46     80.06 o 
   7   1   7      171.36      216.33     59.69 o 
   8   1   7     1005.87     1103.63    106.50 o 
   9   1   7       14.29       -9.63     49.97 o 
  10   1   7      515.19      544.70     86.17 o 
 -13   2   7       10.09       47.61     57.97 o 
 -12   2   7      644.18      698.85     92.95 o 
 -11   2   7      456.26      409.19     69.90 o 
 -10   2   7      931.34      777.14    126.96 o 
  -9   2   7     1166.87     1289.20    115.53 o 
  -8   2   7      207.44      211.63     31.44 o 
  -7   2   7     1085.46     1013.99     92.28 o 
  -6   2   7     1220.91     1269.42     81.33 o 
  -5   2   7      856.10      404.01    525.55 o 
  -4   2   7     6674.06     6945.21    334.10 o 
  -3   2   7       69.70       55.43     21.02 o 
  -2   2   7     1179.81     1146.76     31.83 o 
  -1   2   7      757.35      612.83     27.66 o 
   0   2   7      359.41      258.86     16.27 o 
   1   2   7     1001.97     1055.87     44.55 o 
   2   2   7      551.68      485.67     31.06 o 
   3   2   7      390.13      378.72     25.80 o 
   4   2   7     2940.18     2866.73     75.19 o 
   5   2   7     1268.46     1299.04     64.41 o 
   6   2   7      897.02      857.27     55.16 o 
   7   2   7        9.87       20.23     26.20 o 
   8   2   7       68.30       37.14     29.61 o 
   9   2   7      732.88      558.19     80.08 o 
  10   2   7      147.18      202.31     56.72 o 
 -13   3   7      680.07      689.44    101.56 o 
 -12   3   7       61.30       38.34     33.52 o 
 -11   3   7     1178.15     1067.04     74.53 o 
 -10   3   7       25.03       31.42     19.43 o 
  -9   3   7      557.79      555.74     54.47 o 
  -8   3   7      185.22        2.39     53.73 o 
  -7   3   7     2867.18      726.88   1494.93 o 
  -6   3   7       58.17       12.25     46.12 o 
  -5   3   7     1797.08     1582.62     81.90 o 
  -4   3   7      127.00       43.05     12.30 o 
  -3   3   7     2385.48     2162.00     52.27 o 
  -2   3   7     3476.44     4074.38    101.31 o 
  -1   3   7      389.07      326.00     41.85 o 
   0   3   7        2.31       11.61      5.49 o 
   1   3   7     3361.63     3262.86     60.81 o 
   2   3   7      559.02      601.38     31.24 o 
   3   3   7     1382.95     1429.31     56.14 o 
   4   3   7      172.67      189.78     22.26 o 
   5   3   7      770.88      777.56     50.28 o 
   6   3   7       40.49       16.79     15.34 o 
   7   3   7      616.77      558.77     54.82 o 
   8   3   7       31.23       46.56     33.17 o 
   9   3   7      795.70      652.66     90.04 o 
  10   3   7        1.30       23.39     40.03 o 
 -13   4   7       69.60       80.15     44.85 o 
 -12   4   7      447.01      441.03     75.66 o 
 -11   4   7        5.56       -1.76     26.49 o 
 -10   4   7      597.09      649.97     91.91 o 
  -9   4   7      629.57      549.89     72.26 o 
  -8   4   7      751.34      380.48    381.16 o 
  -7   4   7      220.90      138.25     81.91 o 
  -6   4   7     1585.14     1460.58    160.75 o 
  -5   4   7        7.26       -1.59      7.01 o 
  -4   4   7     3374.48     3511.36     86.89 o 
  -3   4   7     1362.66     1612.09     49.15 o 
  -2   4   7     3063.85     3167.16     85.78 o 
  -1   4   7       51.26       29.15     10.18 o 
   0   4   7      539.44      410.35     22.62 o 
   1   4   7      751.60      776.19     31.23 o 
   2   4   7     3707.22     3810.01     78.54 o 
   3   4   7       39.26       31.04      8.90 o 
   4   4   7     4024.79     3848.65    118.14 o 
   5   4   7      232.69      239.59     33.06 o 
   6   4   7       33.28       38.36     17.57 o 
   7   4   7      108.24      111.39     34.78 o 
   8   4   7     1547.88     1687.51    134.61 o 
   9   4   7      429.38      449.58     72.96 o 
  10   4   7      276.48      344.35     71.35 o 
 -13   5   7        9.79      -30.10     48.95 o 
 -12   5   7      149.85      160.37     50.40 o 
 -11   5   7      359.56      402.47    105.49 o 
 -10   5   7        9.09        5.54     14.15 o 
  -9   5   7     1140.95     1288.37     98.25 o 
  -8   5   7      815.07      836.29     75.30 o 
  -7   5   7     1319.50     1403.65     76.11 o 
  -6   5   7     2846.50     2757.13     98.12 o 
  -5   5   7      876.98      884.15     52.54 o 
  -4   5   7      699.06      625.90     41.93 o 
  -3   5   7      296.09      176.87     25.59 o 
  -2   5   7     1812.62     1811.89     53.70 o 
  -1   5   7     3576.78     3836.58     62.73 o 
   0   5   7     1473.07     1485.17     45.91 o 
   1   5   7     5970.21     6414.02    101.09 o 
   2   5   7     4337.98     4436.00     90.87 o 
   3   5   7      427.60      408.33     33.08 o 
   4   5   7     1674.29     1693.53     78.37 o 
   5   5   7      706.82      823.71     57.11 o 
   6   5   7      345.16      339.56     60.27 o 
   7   5   7      210.93      187.81     66.29 o 
   8   5   7       39.70       68.67     37.70 o 
   9   5   7      587.91      463.62     80.60 o 
  10   5   7      249.57      275.19     73.57 o 
 -13   6   7      684.97      692.79    102.51 o 
 -12   6   7       47.89       98.10     61.59 o 
 -11   6   7      849.91      910.52    106.12 o 
 -10   6   7      363.10      335.79     89.23 o 
  -9   6   7     2946.12     3204.54    125.93 o 
  -8   6   7      155.80      161.17     30.46 o 
  -7   6   7     1064.85     1203.17     68.94 o 
  -6   6   7      533.93      508.06     43.81 o 
  -5   6   7      919.01      854.07     45.64 o 
  -4   6   7       54.07       44.57     16.35 o 
  -3   6   7     1344.65     1246.67     45.46 o 
  -2   6   7     4579.51     4805.72     86.71 o 
  -1   6   7     3370.35     3250.10     63.03 o 
   0   6   7      158.50      203.23     18.69 o 
   1   6   7     2219.77     2334.45     64.54 o 
   2   6   7       19.71       20.03      8.82 o 
   3   6   7      983.42     1011.72     59.67 o 
   4   6   7      424.77      321.18     37.26 o 
   5   6   7     3438.80     3463.09    146.41 o 
   6   6   7     1107.14     1003.43     80.73 o 
   7   6   7     1111.43     1111.60     96.80 o 
   8   6   7       14.36       68.23     34.61 o 
   9   6   7      540.16      531.23     83.40 o 
  10   6   7       19.86       39.93     41.22 o 
 -13   7   7      121.22       96.59     50.23 o 
 -12   7   7      505.33      532.56     87.52 o 
 -11   7   7       68.44       62.75     47.96 o 
 -10   7   7     2409.20     2663.15    233.23 o 
  -9   7   7       56.68       46.46     17.26 o 
  -8   7   7      939.70      990.28     71.27 o 
  -7   7   7       14.02        1.93     15.49 o 
  -6   7   7     1164.54     1150.27     49.15 o 
  -5   7   7       16.45       26.80     13.73 o 
  -4   7   7     2213.23     2051.20     62.83 o 
  -3   7   7      415.36      476.60     33.06 o 
  -2   7   7    11433.77    12273.30    159.65 o 
  -1   7   7       61.85       67.77     11.46 o 
   0   7   7     1045.21      985.25     41.81 o 
   1   7   7       68.77       49.07     15.88 o 
   2   7   7      535.53      518.52     36.85 o 
   3   7   7      911.24      906.27     58.13 o 
   4   7   7      312.92      351.39     34.46 o 
   5   7   7       16.40       47.20     26.07 o 
   6   7   7     2054.25     2137.43    118.23 o 
   7   7   7      180.16      177.94     55.06 o 
   8   7   7      852.05      862.00    136.88 o 
   9   7   7       16.29      -11.65     32.83 o 
  10   7   7      262.47      251.35     74.73 o 
 -12   8   7       83.32       42.68    105.18 o 
 -11   8   7      184.87      204.10     77.00 o 
 -10   8   7      151.84      184.62     75.55 o 
  -9   8   7      193.93      200.68     66.02 o 
  -8   8   7      150.26      181.79     78.11 o 
  -7   8   7     1452.31     1600.59     90.51 o 
  -6   8   7      612.75      473.66     60.09 o 
  -5   8   7     2859.89     2903.84    102.40 o 
  -4   8   7       83.84       40.68     11.60 o 
  -3   8   7      246.10      196.59     23.70 o 
  -2   8   7     1081.58     1104.84     60.83 o 
  -1   8   7     5112.70     4879.69     96.98 o 
   0   8   7       14.05        7.14      9.28 o 
   1   8   7      962.99     1067.10     65.88 o 
   2   8   7       36.31       47.23     16.41 o 
   3   8   7     3000.07     2790.29     91.74 o 
   4   8   7      864.24      850.21     71.70 o 
   5   8   7      182.22      196.24     37.11 o 
   6   8   7      131.61      130.37     33.31 o 
   7   8   7      591.89      693.55     68.49 o 
   8   8   7      444.08      271.08     80.12 o 
   9   8   7      267.14      336.85     74.59 o 
 -12   9   7      333.48      296.01     93.36 o 
 -11   9   7      150.32      113.88     63.50 o 
 -10   9   7      279.11      168.57     69.28 o 
  -9   9   7      677.49      623.40    114.88 o 
  -8   9   7      344.46      387.51     86.48 o 
  -7   9   7      374.85      565.02     97.93 o 
  -6   9   7       67.75       34.90     47.56 o 
  -5   9   7     1289.64     1081.85     50.06 o 
  -4   9   7      874.59      808.87     56.10 o 
  -3   9   7      541.09      452.18     41.53 o 
  -2   9   7       65.77       74.07     17.63 o 
  -1   9   7       26.66       40.58     12.83 o 
   0   9   7      155.73      143.66     24.97 o 
   1   9   7     2989.13     2910.40    103.82 o 
   2   9   7     3743.80     3579.95    103.98 o 
   3   9   7       20.10        0.98     15.53 o 
   4   9   7      812.83      918.49     76.89 o 
   5   9   7      812.95      938.91     79.55 o 
   6   9   7      548.28      498.33     71.16 o 
   7   9   7      180.88      205.51     66.89 o 
   8   9   7      113.34      212.09     78.86 o 
   9   9   7      329.44      297.32     85.36 o 
 -12  10   7      158.96      150.44     75.53 o 
 -11  10   7      147.10      208.73     72.70 o 
 -10  10   7      759.70      664.19    123.80 o 
  -9  10   7       11.04        6.33     31.89 o 
  -8  10   7      569.34      510.87     97.46 o 
  -7  10   7      168.67      154.10     29.36 o 
  -6  10   7     1009.82      981.97     73.59 o 
  -5  10   7       82.59       72.80     22.11 o 
  -4  10   7     1680.04     1749.22     73.27 o 
  -3  10   7       22.13       41.57     14.46 o 
  -2  10   7     1333.86     1234.43     59.83 o 
  -1  10   7        0.28       -1.15     12.01 o 
   0  10   7     2218.78     2160.95     92.21 o 
   1  10   7        0.17      -20.83     13.89 o 
   2  10   7     2918.59     3029.19     99.18 o 
   3  10   7       28.16       59.77     25.25 o 
   4  10   7      908.32      860.40     75.53 o 
   5  10   7      158.98      193.12     38.98 o 
   6  10   7      249.79      202.94     37.98 o 
   7  10   7       83.98      -23.54     38.81 o 
   8  10   7       35.65       69.56     51.47 o 
   9  10   7       26.57      -30.91     53.26 o 
 -11  11   7      320.10      411.20    107.63 o 
 -10  11   7      376.37      352.66     96.51 o 
  -9  11   7      541.65      699.28    130.51 o 
  -8  11   7      390.72      402.82     92.98 o 
  -7  11   7     2024.27     1978.61    186.35 o 
  -6  11   7      381.61      340.63     46.57 o 
  -5  11   7      710.51      691.48     65.48 o 
  -4  11   7       13.29       -5.59     31.90 o 
  -3  11   7      513.96      513.29     42.00 o 
  -2  11   7        7.90       17.09     10.94 o 
  -1  11   7     2226.82     2311.52     84.93 o 
   0  11   7       39.45       32.04     13.73 o 
   1  11   7     5834.75     5625.74    158.25 o 
   2  11   7     1872.63     2057.80    115.91 o 
   3  11   7       37.66       35.86     24.45 o 
   4  11   7      563.64      606.97     64.91 o 
   5  11   7      708.56      789.00     74.27 o 
   6  11   7      225.28      288.48     81.33 o 
   7  11   7      736.15      718.81    127.85 o 
   8  11   7       36.22        4.58     48.82 o 
 -11  12   7     1259.65     1409.40    193.44 o 
 -10  12   7      488.27      627.72    126.77 o 
  -9  12   7      572.72      566.32    113.29 o 
  -8  12   7      408.95      409.36     92.93 o 
  -7  12   7      282.82      205.90     69.94 o 
  -6  12   7       32.93       39.70     21.10 o 
  -5  12   7     1518.64     1281.93     90.98 o 
  -4  12   7      616.27      558.31     74.91 o 
  -3  12   7     1579.54     1547.94    102.61 o 
  -2  12   7     3699.15     3818.75    158.34 o 
  -1  12   7     2797.99     2831.24    134.47 o 
   0  12   7      829.99      998.79    115.41 o 
   1  12   7      160.09      192.19     39.68 o 
   2  12   7       37.52       14.78     19.57 o 
   3  12   7       94.15      158.16     37.43 o 
   4  12   7     1078.13      968.39     84.25 o 
   5  12   7      323.18      376.07     53.26 o 
   6  12   7      552.90      488.34    102.59 o 
   7  12   7      190.51      212.38     77.04 o 
   8  12   7      381.20      444.50    108.27 o 
 -10  13   7      332.05      323.87     92.92 o 
  -9  13   7      131.71      154.41     66.28 o 
  -8  13   7      267.77      345.36     86.42 o 
  -7  13   7      101.35       79.61     54.78 o 
  -6  13   7      375.52      307.93     84.36 o 
  -5  13   7       10.96      -17.49     20.50 o 
  -4  13   7      997.96      905.77     81.85 o 
  -3  13   7      150.46      129.41     51.80 o 
  -2  13   7     5305.13     5537.49    304.28 o 
  -1  13   7      353.29      383.74     54.37 o 
   0  13   7      180.08      114.40     47.16 o 
   1  13   7       15.69       10.08     20.43 o 
   2  13   7      805.69      790.04     77.95 o 
   3  13   7      233.99      248.69     45.74 o 
   4  13   7      505.47      562.83     65.72 o 
   5  13   7       25.74        6.86     40.81 o 
   6  13   7     1150.08     1017.39    150.00 o 
   7  13   7       84.66       61.87     54.47 o 
 -10  14   7       18.49       55.70     69.01 o 
  -9  14   7      590.24      542.93    117.36 o 
  -8  14   7      201.81      247.85     81.14 o 
  -7  14   7      774.26      829.82    134.82 o 
  -6  14   7      179.47      136.65     52.03 o 
  -5  14   7      240.71      268.15     70.74 o 
  -4  14   7      103.61      163.24     56.95 o 
  -3  14   7      218.33      272.84     68.89 o 
  -2  14   7        6.08      -15.80     40.45 o 
  -1  14   7      748.50      811.36     80.14 o 
   0  14   7      205.19      334.89     73.07 o 
   1  14   7     1601.44     1766.71    119.98 o 
   2  14   7      216.14      142.21     38.60 o 
   3  14   7      906.22      981.38     90.24 o 
   4  14   7       17.93       10.44     19.05 o 
   5  14   7     1275.86     1286.81    161.84 o 
   6  14   7        0.47       48.77     52.42 o 
   7  14   7      849.52      754.69    133.51 o 
  -9  15   7        9.39      -21.74     56.99 o 
  -8  15   7      787.05      713.62    129.29 o 
  -7  15   7      225.35      475.14    111.71 o 
  -6  15   7      967.61      952.66    139.78 o 
  -5  15   7      125.75      142.89     63.06 o 
  -4  15   7     1173.36      952.99    131.62 o 
  -3  15   7      236.19      341.97     82.99 o 
  -2  15   7      142.88      195.88     62.29 o 
  -1  15   7       11.52        3.17     25.40 o 
   0  15   7      587.26      619.91    102.33 o 
   1  15   7      436.54      362.99    100.67 o 
   2  15   7      986.38     1066.09     96.67 o 
   3  15   7       29.53       50.97     29.63 o 
   4  15   7      196.47      282.83     77.78 o 
   5  15   7      138.91       60.70     50.10 o 
   6  15   7      142.41      157.80     70.01 o 
  -8  16   7       61.89       99.41     72.52 o 
  -7  16   7      106.13       92.21     42.65 o 
  -6  16   7      393.92      445.47    105.67 o 
  -5  16   7      888.14      991.81    142.61 o 
  -4  16   7      203.27      331.41     86.02 o 
  -3  16   7      283.70      179.85     63.17 o 
  -2  16   7     2819.57     2780.72    227.25 o 
  -1  16   7       44.83       56.38     30.10 o 
   0  16   7       49.85       38.19     32.95 o 
   1  16   7       30.04      -35.40     33.48 o 
   2  16   7     1188.60     1334.17    111.53 o 
   3  16   7      515.27      517.64    147.61 o 
   4  16   7      653.79      918.65    142.58 o 
   5  16   7        1.87      -39.19     39.99 o 
   6  16   7       66.22      -13.77     36.94 o 
  -8  17   7       75.63       70.97     45.26 o 
  -7  17   7      684.19      876.70    152.04 o 
  -6  17   7      332.79      366.86     98.15 o 
  -5  17   7       51.85      -14.17     37.65 o 
  -4  17   7        3.65       64.43     57.05 o 
  -3  17   7      581.91      598.83    115.75 o 
  -2  17   7      111.55       63.73     46.15 o 
  -1  17   7      276.01      291.23     56.23 o 
   0  17   7        0.45      -24.41     42.99 o 
   1  17   7      407.14      449.29     71.17 o 
   2  17   7       11.67       -2.07     30.20 o 
   3  17   7      145.11      239.45     83.01 o 
   4  17   7       22.00        6.78     43.78 o 
   5  17   7      169.22      167.82     70.60 o 
  -7  18   7       10.27      -37.89     40.32 o 
  -6  18   7      114.40       89.82     36.12 o 
  -5  18   7      130.65      172.61     76.80 o 
  -4  18   7      645.60      683.58    124.99 o 
  -3  18   7      482.27      675.69    127.23 o 
  -2  18   7       13.63       42.84     39.27 o 
  -1  18   7      154.82       98.55     37.68 o 
   0  18   7      563.03      554.49    110.86 o 
   1  18   7        2.72      -15.89     38.95 o 
   2  18   7       30.31       62.35     25.81 o 
   3  18   7      191.25      237.10     80.13 o 
   4  18   7       61.27       -6.56     44.58 o 
  -5  19   7      794.48      813.72    141.86 o 
  -4  19   7      233.69      204.19     79.86 o 
  -3  19   7      337.30      248.87     78.99 o 
  -2  19   7      161.70      352.61    100.11 o 
  -1  19   7      314.06      432.28    104.34 o 
   0  19   7       13.50       50.40     49.70 o 
   1  19   7      271.64      245.71     58.93 o 
   2  19   7      652.79      659.93    127.32 o 
  -3  20   7      395.02      539.35    123.68 o 
  -2  20   7      173.28      242.82     85.03 o 
   0  20   7        5.68       10.76     46.87 o 
 -12   0   8       29.61       -0.42     28.01 o 
 -10   0   8      958.42      955.96     86.47 o 
  -8   0   8       43.56       54.06     44.06 o 
  -6   0   8        5.39       14.19     21.13 o 
  -4   0   8     1673.86     1825.83     93.09 o 
  -2   0   8     1329.68     1526.41    124.59 o 
   0   0   8     3232.17     3976.03    210.99 o 
   2   0   8       23.14       24.58     14.15 o 
   4   0   8     1066.72      981.53     65.18 o 
   6   0   8       29.73      126.19     49.21 o 
   8   0   8       47.26      109.39     58.34 o 
  10   0   8      106.18      132.06     78.65 o 
 -13   1   8        0.70       44.64     39.73 o 
 -12   1   8       71.83       76.06     24.89 o 
 -11   1   8      144.89      180.23     28.55 o 
 -10   1   8      605.53      588.53     48.98 o 
  -9   1   8       17.07        5.58     18.28 o 
  -8   1   8        9.33       -5.32     16.77 o 
  -7   1   8       14.17       51.71     36.11 o 
  -6   1   8     2711.23     2687.38    136.30 o 
  -5   1   8      285.36      297.50     33.16 o 
  -4   1   8     4253.44     4358.71    103.13 o 
  -3   1   8       42.66       47.40      6.63 o 
  -2   1   8      480.52      414.65     46.37 o 
  -1   1   8      135.47      158.06     33.18 o 
   0   1   8      124.09       88.69      8.75 o 
   1   1   8        2.18        0.52      6.40 o 
   2   1   8       12.39       18.05     10.16 o 
   3   1   8      269.78      250.96     22.63 o 
   4   1   8     1269.12     1251.18     56.25 o 
   5   1   8       25.38       43.13     16.27 o 
   6   1   8        6.71      -26.47     20.85 o 
   7   1   8       19.73       -8.12     25.40 o 
   8   1   8       31.62      -33.76     40.94 o 
   9   1   8        3.76        7.36     35.19 o 
  10   1   8      468.64      190.84     73.09 o 
 -13   2   8     1569.48     1471.74    175.41 o 
 -12   2   8        0.30      -32.70     23.08 o 
 -11   2   8       20.20        1.52     22.74 o 
 -10   2   8        0.50       34.30     21.37 o 
  -9   2   8     1712.47     1657.63     93.15 o 
  -8   2   8        2.70       -1.52     20.14 o 
  -7   2   8     4143.31     4041.80    127.34 o 
  -6   2   8      118.43      125.39     23.57 o 
  -5   2   8      987.39      911.05     58.41 o 
  -4   2   8      126.65      128.14     16.99 o 
  -3   2   8     1651.71     1650.61     39.18 o 
  -2   2   8      212.89      178.47     53.52 o 
  -1   2   8     4585.64     4694.29    257.66 o 
   0   2   8     1394.88     1468.67     36.32 o 
   1   2   8     2707.08     2869.10     64.08 o 
   2   2   8       52.26       54.60     10.77 o 
   3   2   8     5425.58     5416.64    101.05 o 
   4   2   8       31.93       28.73     12.50 o 
   5   2   8     2981.23     2798.22     97.30 o 
   6   2   8      380.77      361.61     42.85 o 
   7   2   8      654.41      704.36    107.62 o 
   8   2   8        0.64       67.59     58.71 o 
   9   2   8      106.54      126.71     70.00 o 
  10   2   8       39.81        0.70     31.17 o 
 -13   3   8       43.81      -22.86     58.57 o 
 -12   3   8     1078.97     1072.59    115.20 o 
 -11   3   8       17.72       21.28     47.00 o 
 -10   3   8     4052.94     4292.74    204.66 o 
  -9   3   8       12.64       42.19     37.37 o 
  -8   3   8     2378.13     2525.49    135.62 o 
  -7   3   8     1031.53     1121.94     69.27 o 
  -6   3   8     3005.11     2891.05    125.74 o 
  -5   3   8        9.75        1.49     13.21 o 
  -4   3   8     3352.72     3044.67     83.91 o 
  -3   3   8       45.44       87.94     16.48 o 
  -2   3   8     4880.17     4550.94     78.69 o 
  -1   3   8       25.51       33.74     12.52 o 
   0   3   8     7711.90     8067.79    112.30 o 
   1   3   8       43.62       71.27      9.87 o 
   2   3   8     7920.03     7703.18    128.30 o 
   3   3   8      133.79       96.87     18.23 o 
   4   3   8     1481.91     1471.84     61.03 o 
   5   3   8        1.75      -17.94     15.82 o 
   6   3   8     2035.72     2120.96    104.29 o 
   7   3   8        0.15       27.09     29.15 o 
   8   3   8     2640.21     2950.11    176.31 o 
   9   3   8        1.25       14.11     53.49 o 
  10   3   8      231.41      141.32     51.67 o 
 -13   4   8      632.41      566.51     89.76 o 
 -12   4   8       11.13       38.75     40.26 o 
 -11   4   8     1501.28     1513.18    132.96 o 
 -10   4   8       24.04       20.09     62.40 o 
  -9   4   8      564.08      620.47     74.67 o 
  -8   4   8      291.39      284.66     68.85 o 
  -7   4   8     7224.77     6981.96    289.17 o 
  -6   4   8      131.15       88.72     22.68 o 
  -5   4   8     5911.69     6093.62    120.60 o 
  -4   4   8       49.94       77.66     13.20 o 
  -3   4   8     5008.06     4953.37     90.62 o 
  -2   4   8       62.16       49.49     10.06 o 
  -1   4   8     4371.15     4050.02     64.83 o 
   0   4   8      135.79      126.32     13.13 o 
   1   4   8     1327.55     1282.84     41.05 o 
   2   4   8       85.87      122.17     15.41 o 
   3   4   8     2033.33     2120.92     78.41 o 
   4   4   8      452.94      444.23     58.04 o 
   5   4   8      888.74      825.31     52.56 o 
   6   4   8        1.28      -18.15     13.62 o 
   7   4   8     1834.73     2094.95    140.59 o 
   8   4   8       24.30       39.53     32.81 o 
   9   4   8      696.47      657.36     92.49 o 
  10   4   8       33.84        2.90     32.29 o 
 -13   5   8        2.42      -81.95     54.63 o 
 -12   5   8      546.30      533.21     84.35 o 
 -11   5   8      125.63      112.93     42.10 o 
 -10   5   8      642.03      750.48     91.07 o 
  -9   5   8      107.66      129.25     33.07 o 
  -8   5   8      972.83     1113.93     81.11 o 
  -7   5   8      787.93      845.56     59.22 o 
  -6   5   8      748.23      720.42     52.08 o 
  -5   5   8       18.20        5.74      6.95 o 
  -4   5   8     2367.03     2264.21     66.51 o 
  -3   5   8      216.61      274.32     22.46 o 
  -2   5   8     3660.67     3765.33     75.70 o 
  -1   5   8       46.88       58.11     10.47 o 
   0   5   8     2806.59     2941.91     65.05 o 
   1   5   8      633.82      695.04     34.57 o 
   2   5   8      871.05      777.81     39.63 o 
   3   5   8      287.94      252.87     24.63 o 
   4   5   8     2496.94     2542.24    101.02 o 
   5   5   8      126.10       99.24     21.68 o 
   6   5   8     1094.43     1123.70     64.50 o 
   7   5   8        2.33       15.06     21.25 o 
   8   5   8      465.98      365.51     66.42 o 
   9   5   8      219.89      103.54     61.89 o 
 -13   6   8      171.01      195.07     60.72 o 
 -12   6   8       99.13       76.67     85.34 o 
 -11   6   8       25.06       22.64     34.61 o 
 -10   6   8       31.29       26.81     40.44 o 
  -9   6   8     1824.79      510.60    868.11 o 
  -8   6   8      160.58       44.74     76.67 o 
  -7   6   8       60.65       69.80     21.44 o 
  -6   6   8       50.72       50.23     13.17 o 
  -5   6   8      679.68      659.99     40.61 o 
  -4   6   8      264.75      289.34     32.85 o 
  -3   6   8      181.73      246.10     22.91 o 
  -2   6   8      105.73       92.96     12.91 o 
  -1   6   8       72.79       45.52      9.89 o 
   0   6   8      150.80      141.12     15.18 o 
   1   6   8     2500.87     2531.60     69.09 o 
   2   6   8      199.98      126.55     35.90 o 
   3   6   8     1837.21     1774.43     80.48 o 
   4   6   8       97.41       65.15     27.72 o 
   5   6   8      483.08      548.78     61.59 o 
   6   6   8      305.07      288.03     46.88 o 
   7   6   8      169.91      142.95     65.93 o 
   8   6   8       31.79       65.29     30.90 o 
   9   6   8       95.91       92.43     88.65 o 
 -12   7   8        0.25      -59.32     39.54 o 
 -11   7   8       94.50      156.26     52.72 o 
 -10   7   8       33.58        6.12     36.43 o 
  -9   7   8        5.51        4.96     14.69 o 
  -8   7   8      411.14       66.10    205.05 o 
  -7   7   8      502.59      483.09     54.73 o 
  -6   7   8       46.13       41.07     24.94 o 
  -5   7   8      371.64      424.72     46.38 o 
  -4   7   8       33.61       30.01     14.13 o 
  -3   7   8        4.56       11.36      8.66 o 
  -2   7   8       83.93       96.20     13.93 o 
  -1   7   8       46.92       49.88     11.84 o 
   0   7   8     1192.34     1196.21     47.91 o 
   1   7   8      718.69      872.84     48.07 o 
   2   7   8     2081.18     2172.57     76.08 o 
   3   7   8     1190.72     1024.13     63.40 o 
   4   7   8      165.71       91.15     24.60 o 
   5   7   8       26.28       48.75     53.93 o 
   6   7   8        2.06       28.45     20.92 o 
   7   7   8       30.20       38.79     25.76 o 
   8   7   8       11.16      -45.52     30.35 o 
   9   7   8      285.30      211.88     51.17 o 
 -12   8   8       54.01       22.53     54.79 o 
 -11   8   8       13.47       55.45     46.13 o 
 -10   8   8       78.83       -6.84     49.42 o 
  -9   8   8     1209.33     1244.65    107.90 o 
  -8   8   8      100.11       16.60     59.79 o 
  -7   8   8     1932.26     1954.00    141.10 o 
  -6   8   8       41.43       29.71     12.89 o 
  -5   8   8     1085.85     1038.17     62.70 o 
  -4   8   8       10.93       46.81     15.25 o 
  -3   8   8       13.38        1.22     20.36 o 
  -2   8   8      858.89      909.96     45.18 o 
  -1   8   8      572.54      571.85     31.77 o 
   0   8   8      329.12      302.82     41.98 o 
   1   8   8     2880.96     2782.08     88.94 o 
   2   8   8      483.41      491.46     50.91 o 
   3   8   8     2443.24     2404.02     87.20 o 
   4   8   8       51.53      323.96     60.86 o 
   5   8   8        7.97       25.85     23.16 o 
   6   8   8      119.48       69.15     36.80 o 
   7   8   8      424.85      325.15     84.62 o 
   8   8   8        0.87       15.11     37.35 o 
   9   8   8      150.22      226.49     59.67 o 
 -12   9   8      454.43      397.33    104.96 o 
 -11   9   8      477.14      523.47    115.66 o 
 -10   9   8     1957.25     2120.84    212.94 o 
  -9   9   8      638.40      889.35    132.00 o 
  -8   9   8     2978.25     1079.00   1420.06 o 
  -7   9   8     1494.07     1545.14     74.25 o 
  -6   9   8      935.28      933.10     73.88 o 
  -5   9   8      310.81      333.31     32.73 o 
  -4   9   8     2297.13     2203.59     92.60 o 
  -3   9   8      213.65      231.32     26.32 o 
  -2   9   8     2377.94     2314.97     75.10 o 
  -1   9   8        9.51        2.37     10.68 o 
   0   9   8     5597.26     5696.61    183.16 o 
   1   9   8       27.82       19.58     14.75 o 
   2   9   8      263.45      286.48     29.71 o 
   3   9   8        1.57       14.89     15.75 o 
   4   9   8     2204.19     2492.29    129.41 o 
   5   9   8      119.80      172.13     38.89 o 
   6   9   8      935.62      974.35     85.97 o 
   7   9   8      110.59      128.43     60.93 o 
   8   9   8      228.35      270.29     86.17 o 
 -12  10   8        1.56      -35.47     52.56 o 
 -11  10   8      164.00      225.64     82.60 o 
 -10  10   8      108.99       81.68     57.45 o 
  -9  10   8     1373.87     1436.98    171.13 o 
  -8  10   8        8.15      -14.11     38.13 o 
  -7  10   8      428.65      419.91     54.87 o 
  -6  10   8      336.93      308.50     61.22 o 
  -5  10   8     2453.60     2313.17    138.54 o 
  -4  10   8      343.92      269.91     29.11 o 
  -3  10   8     2989.63     2829.54    107.78 o 
  -2  10   8        0.49       -6.59     15.91 o 
  -1  10   8     5366.40     5467.02    135.77 o 
   0  10   8       28.87       23.95     14.69 o 
   1  10   8     1620.89     1728.71     74.92 o 
   2  10   8      200.03      198.58     29.87 o 
   3  10   8     1308.93     1445.63     99.20 o 
   4  10   8       60.79       45.13     19.63 o 
   5  10   8     1887.37     1877.97    124.58 o 
   6  10   8       23.30       81.54     47.23 o 
   7  10   8     1246.32     1416.45    171.59 o 
   8  10   8       67.97      135.28     71.47 o 
 -11  11   8      363.64      349.93     97.55 o 
 -10  11   8      413.54      290.14     86.09 o 
  -9  11   8      492.46      422.88    100.28 o 
  -8  11   8     1771.50     1854.78    185.19 o 
  -7  11   8       75.21      119.95     45.07 o 
  -6  11   8     1029.36     1011.45     81.08 o 
  -5  11   8      249.06      222.95     39.68 o 
  -4  11   8     2526.47     2613.35    404.30 o 
  -3  11   8      184.86      177.19     30.96 o 
  -2  11   8     1426.76     1272.94     73.83 o 
  -1  11   8      928.08      847.11     46.80 o 
   0  11   8     4954.09     5026.99    186.49 o 
   1  11   8      996.41      989.35     82.40 o 
   2  11   8     1209.27     1125.89     88.81 o 
   3  11   8        9.83       34.44     23.56 o 
   4  11   8     1224.64     1513.69    119.87 o 
   5  11   8        7.03       18.65     18.02 o 
   6  11   8     1518.04     1701.72    181.06 o 
   7  11   8       75.60       39.94     57.37 o 
   8  11   8      895.92      682.55    132.18 o 
 -11  12   8      822.00      774.07    141.57 o 
 -10  12   8       21.94      -46.30     53.77 o 
  -9  12   8      766.53      640.75    116.81 o 
  -8  12   8       33.30       55.56     39.29 o 
  -7  12   8     2367.35     2244.26    203.25 o 
  -6  12   8       37.13       40.22     22.32 o 
  -5  12   8      763.97      829.65    130.19 o 
  -4  12   8       97.43      128.04     47.27 o 
  -3  12   8     1317.36     1460.85    142.19 o 
  -2  12   8       10.40       48.18     27.32 o 
  -1  12   8       65.33       58.02     30.05 o 
   0  12   8      103.66      111.48     46.98 o 
   1  12   8     1091.44     1186.17     93.69 o 
   2  12   8        1.47       14.61     22.30 o 
   3  12   8     1209.08     1253.53    207.96 o 
   4  12   8        2.38       -4.21     21.10 o 
   5  12   8      500.19      391.60     54.94 o 
   6  12   8      203.41      219.29     69.80 o 
   7  12   8      126.11      115.36     63.14 o 
 -10  13   8      457.63      372.54    107.55 o 
  -9  13   8        3.68       15.72     38.97 o 
  -8  13   8       39.58       -2.46     47.10 o 
  -7  13   8        4.05       63.19     52.01 o 
  -6  13   8      121.83       91.84     45.71 o 
  -5  13   8      132.98      170.33     65.24 o 
  -4  13   8       66.17       45.26     29.41 o 
  -3  13   8       16.45       33.49     35.70 o 
  -2  13   8      920.34      899.26    114.99 o 
  -1  13   8      546.43      553.83     64.83 o 
   0  13   8        9.75       11.42     19.34 o 
   1  13   8      100.96       83.20     29.13 o 
   2  13   8      572.17      553.32     72.77 o 
   3  13   8      580.75      446.30     68.85 o 
   4  13   8       43.06       29.85     24.65 o 
   5  13   8       69.50       99.32     56.73 o 
   6  13   8        3.17       -4.49     31.90 o 
   7  13   8        7.25        6.88     41.49 o 
 -10  14   8       54.27       -7.85     42.39 o 
  -9  14   8      470.67      437.37    108.75 o 
  -8  14   8      391.97      399.50     97.14 o 
  -7  14   8       78.33       71.00     46.35 o 
  -6  14   8      148.54      182.65     67.28 o 
  -5  14   8       96.96       90.41     51.07 o 
  -4  14   8       14.05        3.43     28.55 o 
  -3  14   8      286.25      298.21     68.28 o 
  -2  14   8      134.67      278.58     73.10 o 
  -1  14   8       20.78       91.30     33.14 o 
   0  14   8       44.49       30.52     22.52 o 
   1  14   8      248.61      317.33     53.65 o 
   2  14   8       41.38      109.08     36.12 o 
   3  14   8       37.12       39.65     28.14 o 
   4  14   8       70.63       50.34     26.71 o 
   5  14   8       69.85      141.19     57.56 o 
   6  14   8        5.37       63.01     63.70 o 
  -9  15   8       10.97       47.68     35.11 o 
  -8  15   8      367.85      541.82    112.18 o 
  -7  15   8      199.73      257.58     80.83 o 
  -6  15   8       71.60      116.34     63.56 o 
  -5  15   8       15.65       13.44     42.00 o 
  -4  15   8      333.64      509.31    100.03 o 
  -3  15   8      157.96      189.87     58.62 o 
  -2  15   8     1276.41     1314.32    148.64 o 
  -1  15   8       47.66        1.03     20.89 o 
   0  15   8      430.03      520.21     70.62 o 
   1  15   8        1.79      -12.32     25.09 o 
   2  15   8      192.46      158.31     41.73 o 
   3  15   8       12.53       21.22     25.34 o 
   4  15   8      440.27      417.95     99.20 o 
   5  15   8        4.89       -8.53     40.28 o 
   6  15   8      224.13      322.77     92.51 o 
  -8  16   8        0.77        9.99     44.16 o 
  -7  16   8      321.43      231.55     80.13 o 
  -6  16   8      184.51       93.19     53.12 o 
  -5  16   8      325.67      483.45    104.04 o 
  -4  16   8      136.52       85.31     45.39 o 
  -3  16   8     2678.35     2851.55    232.76 o 
  -2  16   8      262.95      255.59     68.84 o 
  -1  16   8     1068.13     1045.84    134.88 o 
   0  16   8       71.39      116.80     37.47 o 
   1  16   8      302.62      438.29     66.33 o 
   2  16   8       88.13       85.26     33.94 o 
   3  16   8      847.17      892.40     93.35 o 
   4  16   8      449.52      505.47    107.79 o 
   5  16   8      263.12      219.95     78.60 o 
  -7  17   8      203.72       90.19     37.21 o 
  -6  17   8      723.58      899.96    149.14 o 
  -5  17   8        3.06      -45.48     39.75 o 
  -4  17   8     1019.02      974.03    145.57 o 
  -3  17   8      485.83      408.28     92.02 o 
  -2  17   8      362.07      431.19     99.22 o 
  -1  17   8       31.07        9.14     34.21 o 
   0  17   8     1181.80     1090.32    106.09 o 
   1  17   8      134.05       75.00     36.62 o 
   2  17   8      355.83      320.63     58.87 o 
   3  17   8        0.54        8.28     48.69 o 
   4  17   8      645.74      621.30    120.87 o 
  -6  18   8       57.87       15.94     56.18 o 
  -5  18   8      654.62      612.91    119.56 o 
  -4  18   8      285.05      299.32     86.43 o 
  -3  18   8      334.89      298.77     81.72 o 
  -2  18   8      116.20      160.63     72.54 o 
  -1  18   8      490.73      447.87     99.00 o 
   0  18   8        0.59       33.21     55.34 o 
   1  18   8     1070.71     1025.57    106.84 o 
   2  18   8       11.16      -73.79     52.35 o 
   3  18   8      435.25      483.31    107.55 o 
  -4  19   8      539.89      438.45    109.36 o 
  -3  19   8      205.51      212.97     76.91 o 
  -2  19   8      758.08      668.98    127.76 o 
  -1  19   8       34.72       51.67     52.79 o 
   0  19   8      154.59      167.79     58.40 o 
   1  19   8       94.04       66.73     91.46 o 
 -13   0   9     1075.21     1027.92    164.44 o 
 -11   0   9     2918.10     3364.93    171.84 o 
  -9   0   9     1947.05     2079.24    135.70 o 
  -7   0   9      717.46      711.57    134.56 o 
  -5   0   9    12195.17    12279.11    226.82 o 
  -3   0   9     3634.88     3774.69    208.22 o 
  -1   0   9     2381.03     2195.67    163.44 o 
   1   0   9     5447.73     5286.08    112.40 o 
   3   0   9      836.76      994.71     76.58 o 
   5   0   9     3166.99     3256.29    154.40 o 
   7   0   9     1292.01     1280.28    151.32 o 
   9   0   9      967.42      903.57    144.23 o 
 -13   1   9       39.78       43.62    106.12 o 
 -12   1   9      428.93      456.68     76.64 o 
 -11   1   9      418.29      421.75     45.36 o 
 -10   1   9     1007.27     1220.57     71.07 o 
  -9   1   9      892.99      844.35     56.88 o 
  -8   1   9     2171.62     2329.07     88.55 o 
  -7   1   9      432.83      481.35     38.80 o 
  -6   1   9     2091.21     2216.82     85.87 o 
  -5   1   9       58.67       72.48     28.40 o 
  -4   1   9     1964.67     1959.64     60.77 o 
  -3   1   9      534.95      542.66     81.41 o 
  -2   1   9     3668.28     3715.81    148.53 o 
  -1   1   9      173.35      155.27     32.47 o 
   0   1   9     2929.99     3065.55    114.99 o 
   1   1   9       42.10       29.16      7.32 o 
   2   1   9     2410.60     2294.66     65.26 o 
   3   1   9       10.89      -10.60     12.61 o 
   4   1   9     1902.07     1949.95     79.48 o 
   5   1   9      563.50      493.27     42.55 o 
   6   1   9      522.30      510.23     54.15 o 
   7   1   9       32.58       16.06     27.70 o 
   8   1   9     1192.17     1158.95    109.99 o 
   9   1   9      673.77      695.43    106.08 o 
 -13   2   9      230.98      182.16     54.64 o 
 -12   2   9        3.91      -12.46     22.91 o 
 -11   2   9      280.88      323.98     37.72 o 
 -10   2   9       15.29       41.12     31.66 o 
  -9   2   9       49.36       32.24     15.55 o 
  -8   2   9       45.33       41.56     15.27 o 
  -7   2   9     2059.53     2076.12     92.10 o 
  -6   2   9      496.84      499.08     41.98 o 
  -5   2   9      529.58      559.17     39.65 o 
  -4   2   9      352.65      328.73     19.83 o 
  -3   2   9     2954.78     2891.70     90.63 o 
  -2   2   9      805.89      898.93    104.81 o 
  -1   2   9      654.07      676.02     64.70 o 
   0   2   9      457.71      447.80     18.77 o 
   1   2   9      153.26      109.45     11.58 o 
   2   2   9     1652.22     1735.58     58.02 o 
   3   2   9     1672.53     1794.56     71.44 o 
   4   2   9      612.97      597.33     54.02 o 
   5   2   9     2094.71     2255.48     91.10 o 
   6   2   9      224.03      282.12     38.92 o 
   7   2   9        8.82       12.72     39.76 o 
   8   2   9        3.27       28.70     36.13 o 
   9   2   9       35.34       -1.98     70.20 o 
 -13   3   9      358.07      366.47     73.12 o 
 -12   3   9       27.12       37.42     36.74 o 
 -11   3   9      171.37      126.27     26.93 o 
 -10   3   9      169.61      167.97     35.40 o 
  -9   3   9      366.63      298.86     44.68 o 
  -8   3   9      869.05      820.08     63.96 o 
  -7   3   9      681.16      842.07     60.70 o 
  -6   3   9        1.94      196.07     29.79 o 
  -5   3   9     2516.52     2492.48     90.07 o 
  -4   3   9      240.27      225.77     20.00 o 
  -3   3   9       87.76       91.60     11.07 o 
  -2   3   9       26.53       21.09     12.68 o 
  -1   3   9       92.93       96.47     17.49 o 
   0   3   9      343.80      412.39     26.80 o 
   1   3   9     2484.16     2316.45     59.75 o 
   2   3   9      788.22      781.14     40.33 o 
   3   3   9     2229.15     2239.38     72.76 o 
   4   3   9      161.11      160.70     25.53 o 
   5   3   9      650.35      615.23     55.45 o 
   6   3   9      579.29      734.93     64.00 o 
   7   3   9      196.86      150.81     43.56 o 
   8   3   9       16.13       55.89     31.89 o 
   9   3   9      266.75      379.02    176.22 o 
 -13   4   9        6.15        0.71     30.68 o 
 -12   4   9      147.69      157.63     39.25 o 
 -11   4   9      229.94      199.22     40.38 o 
 -10   4   9      101.94      120.83     45.51 o 
  -9   4   9      113.53       94.46     29.53 o 
  -8   4   9     2223.29     2133.21    103.00 o 
  -7   4   9        6.99        8.95     19.15 o 
  -6   4   9     2947.68     2875.18    128.76 o 
  -5   4   9      789.39      800.58     38.47 o 
  -4   4   9       47.81       37.02      9.62 o 
  -3   4   9      463.81      405.76     23.45 o 
  -2   4   9      165.19      165.17     16.88 o 
  -1   4   9      220.76      288.30     24.67 o 
   0   4   9       12.89       14.12      9.37 o 
   1   4   9       30.30       31.54     10.98 o 
   2   4   9     1593.19     1761.40     59.77 o 
   3   4   9      614.67      600.11     44.00 o 
   4   4   9      506.83      572.87     63.63 o 
   5   4   9      706.16      829.93     65.00 o 
   6   4   9      698.63      768.83     65.29 o 
   7   4   9      159.78       92.65     23.97 o 
   8   4   9       76.16      177.44     49.82 o 
   9   4   9        0.81      -32.77     40.69 o 
 -13   5   9        2.31      -18.94     83.83 o 
 -12   5   9      104.32      188.68     53.56 o 
 -11   5   9      174.47      174.73     50.93 o 
 -10   5   9      921.69      890.45     95.65 o 
  -9   5   9      782.17      903.96     90.64 o 
  -8   5   9     2558.79     2291.93    180.67 o 
  -7   5   9       14.49       35.84     18.91 o 
  -6   5   9      395.50      420.88     42.22 o 
  -5   5   9      125.49      133.04     17.04 o 
  -4   5   9     1186.58     1151.91     44.01 o 
  -3   5   9     1472.37     1509.32     44.96 o 
  -2   5   9     2809.57     2776.45     57.84 o 
  -1   5   9     1557.91     1658.85     44.53 o 
   0   5   9      823.45      849.85     35.85 o 
   1   5   9      211.72      206.81     34.07 o 
   2   5   9     1095.23     1005.53     55.19 o 
   3   5   9       22.14       12.05     10.39 o 
   4   5   9      760.50      759.49     69.85 o 
   5   5   9       25.32       25.38     75.94 o 
   6   5   9     1108.49     1120.45     78.17 o 
   7   5   9      247.18      309.01     44.83 o 
   8   5   9       85.74      143.21     44.45 o 
   9   5   9        1.38       -0.83     65.01 o 
 -12   6   9       39.43       42.09     41.09 o 
 -11   6   9     1187.05     1220.39    118.14 o 
 -10   6   9      193.66      227.98     65.81 o 
  -9   6   9      186.60      261.14     73.22 o 
  -8   6   9     1000.63     1012.18    123.41 o 
  -7   6   9     4621.40     4781.39    374.93 o 
  -6   6   9       39.07       92.30     20.51 o 
  -5   6   9     1149.36     1040.36     54.06 o 
  -4   6   9      609.85      584.93     33.63 o 
  -3   6   9     3473.87     3501.04     72.82 o 
  -2   6   9      104.91       99.27     12.58 o 
  -1   6   9     2683.12     2681.27     65.26 o 
   0   6   9     1351.05     1284.73     47.12 o 
   1   6   9     3328.45     3096.57     77.45 o 
   2   6   9      195.44      124.22     28.78 o 
   3   6   9      445.19      528.71     45.63 o 
   4   6   9     1671.07     1538.16     72.07 o 
   5   6   9     1939.42     2004.87    120.94 o 
   6   6   9       19.83       43.34     27.33 o 
   7   6   9      628.06      698.30     66.12 o 
   8   6   9       52.20       77.62     33.82 o 
   9   6   9      561.24      572.37    147.88 o 
 -12   7   9      705.65      685.66     96.90 o 
 -11   7   9        0.34       13.51     29.71 o 
 -10   7   9      335.21      279.98     76.74 o 
  -9   7   9      211.44      177.69     66.63 o 
  -8   7   9     2208.72     2185.74    182.02 o 
  -7   7   9       40.75       50.64     18.30 o 
  -6   7   9     1593.48     1621.38     80.29 o 
  -5   7   9       29.30       26.54     13.09 o 
  -4   7   9     2650.39     2541.06     89.95 o 
  -3   7   9       32.69       23.11      9.10 o 
  -2   7   9     2153.60     2137.59     63.14 o 
  -1   7   9        7.20       -0.91      8.38 o 
   0   7   9     2646.77     2699.43     72.49 o 
   1   7   9     1410.16     1425.61     62.46 o 
   2   7   9     3096.92     3059.86     91.74 o 
   3   7   9       44.08       32.46     24.68 o 
   4   7   9      569.20      591.05     53.60 o 
   5   7   9       35.26       11.09     20.10 o 
   6   7   9      829.47      895.56     84.52 o 
   7   7   9        0.27       14.63     28.24 o 
   8   7   9      949.95     1034.70    109.21 o 
 -12   8   9      498.11      508.87     84.12 o 
 -11   8   9      258.69      145.78     68.46 o 
 -10   8   9      102.58       88.69     57.78 o 
  -9   8   9     1055.81     1000.00    142.20 o 
  -8   8   9       90.25      110.57     49.87 o 
  -7   8   9      757.98      777.61    104.07 o 
  -6   8   9      110.95      109.72     21.09 o 
  -5   8   9     3097.78     2859.82    105.37 o 
  -4   8   9      216.68      197.89     22.85 o 
  -3   8   9     1455.10     1624.05     62.13 o 
  -2   8   9      119.13       49.95     23.67 o 
  -1   8   9     2141.91     2209.75     76.90 o 
   0   8   9       77.17       50.03     12.64 o 
   1   8   9      952.43      918.52     50.38 o 
   2   8   9      567.63      532.47     46.12 o 
   3   8   9     1834.46     1925.38    116.31 o 
   4   8   9      284.18      228.38     44.19 o 
   5   8   9     1398.91     1320.25    100.54 o 
   6   8   9      311.95      388.70     57.28 o 
   7   8   9      621.00      528.20    102.28 o 
   8   8   9      105.81      130.18     48.43 o 
 -12   9   9       35.00       63.97     75.79 o 
 -11   9   9       15.82      -14.62     42.09 o 
 -10   9   9     1170.35     1130.28    153.21 o 
  -9   9   9      742.93      765.57    125.09 o 
  -8   9   9      716.17      800.09    117.71 o 
  -7   9   9      736.79      696.43     67.37 o 
  -6   9   9      866.41      768.29    132.34 o 
  -5   9   9      688.69      608.78     39.56 o 
  -4   9   9      533.85      540.80     41.51 o 
  -3   9   9      547.07      613.77     49.61 o 
  -2   9   9       32.82       40.14     15.35 o 
  -1   9   9       37.87       40.48     12.31 o 
   0   9   9     2934.64     2864.75    103.03 o 
   1   9   9      478.65      460.16     43.10 o 
   2   9   9     1869.33     1709.29     74.32 o 
   3   9   9      562.57      591.78     76.97 o 
   4   9   9        9.26      -12.99     20.93 o 
   5   9   9       55.82      113.72     39.16 o 
   6   9   9      315.94      233.65     44.82 o 
   7   9   9       43.37       68.49     54.12 o 
   8   9   9      414.70      448.83    105.53 o 
 -11  10   9      135.93      131.19     66.92 o 
 -10  10   9      419.18      551.81    111.25 o 
  -9  10   9       90.46      149.51     71.81 o 
  -8  10   9      253.25      261.20     74.83 o 
  -7  10   9      118.30      101.88     40.32 o 
  -6  10   9      591.87      512.75     59.51 o 
  -5  10   9       14.36       -8.75     13.80 o 
  -4  10   9      286.86      229.91     27.79 o 
  -3  10   9      101.67       64.62     21.06 o 
  -2  10   9      231.76      272.48     35.52 o 
  -1  10   9      941.17      902.27     60.55 o 
   0  10   9     2284.47     2333.58    152.67 o 
   1  10   9      358.44      297.99     31.17 o 
   2  10   9       10.12       26.46     19.24 o 
   3  10   9       60.75       58.74     37.64 o 
   4  10   9      262.20      194.82     39.45 o 
   5  10   9       18.28       27.29     33.77 o 
   6  10   9       26.65       66.69     44.93 o 
   7  10   9        0.70      -72.85     61.03 o 
 -11  11   9      456.41      418.91    103.73 o 
 -10  11   9      354.20      318.69     86.57 o 
  -9  11   9       94.47      115.59     52.29 o 
  -8  11   9      166.96      152.88     58.83 o 
  -7  11   9        5.87      -26.94     42.03 o 
  -6  11   9      101.04      110.36     43.58 o 
  -5  11   9       59.13       37.66     24.11 o 
  -4  11   9      356.77      406.35     75.45 o 
  -3  11   9       81.04       73.57     27.71 o 
  -2  11   9        2.27      -14.17     14.21 o 
  -1  11   9     1172.39     1149.46     62.66 o 
   0  11   9      477.58      476.45     41.24 o 
   1  11   9       40.83       18.29     24.78 o 
   2  11   9       69.42       26.97     39.88 o 
   3  11   9      231.80      298.40     49.56 o 
   4  11   9       75.00       76.24     47.06 o 
   5  11   9      184.11      204.34     44.58 o 
   6  11   9       10.90        1.82     36.87 o 
   7  11   9      494.26      374.86     94.70 o 
 -10  12   9      255.86      289.05     87.09 o 
  -9  12   9      382.82      438.13    101.44 o 
  -8  12   9        3.46      -17.24     31.03 o 
  -7  12   9     1449.74     1206.24    149.95 o 
  -6  12   9       92.50       96.13     52.06 o 
  -5  12   9      135.84      148.32     54.93 o 
  -4  12   9      126.69       99.24     49.00 o 
  -3  12   9      579.35      743.92    103.66 o 
  -2  12   9      405.84      381.15     54.53 o 
  -1  12   9     1001.46      946.55     84.61 o 
   0  12   9        9.80       11.57     23.05 o 
   1  12   9      360.84      389.37     56.73 o 
   2  12   9       60.17       43.11     24.75 o 
   3  12   9      489.10      543.82    103.76 o 
   4  12   9       90.93      110.46     37.72 o 
   5  12   9      270.29      264.37     75.09 o 
   6  12   9      428.12      539.34    109.39 o 
   7  12   9       19.80       -2.09     48.02 o 
 -10  13   9      171.92       87.15     51.26 o 
  -9  13   9       36.95       -4.34     49.52 o 
  -8  13   9      949.98      926.19    142.89 o 
  -7  13   9       31.83       70.80     58.13 o 
  -6  13   9      789.56      796.24    118.61 o 
  -5  13   9       24.64       22.44     31.81 o 
  -4  13   9      666.75      697.15    107.09 o 
  -3  13   9      531.53      476.96     89.96 o 
  -2  13   9     1174.51     1156.35    123.47 o 
  -1  13   9       14.38       14.51     23.06 o 
   0  13   9     1983.31     2334.90    135.78 o 
   1  13   9       38.02       57.55     73.81 o 
   2  13   9     1490.45     1384.35    108.33 o 
   3  13   9       66.50       34.18     45.68 o 
   4  13   9       46.79       48.42     26.68 o 
   5  13   9      214.98      284.08     79.74 o 
   6  13   9     1421.73     1497.84    180.87 o 
  -9  14   9      134.37      187.30     74.54 o 
  -8  14   9       24.35      -31.02     53.85 o 
  -7  14   9      846.61      764.08    122.37 o 
  -6  14   9       29.15       19.64     31.67 o 
  -5  14   9     1180.71     1221.66    149.17 o 
  -4  14   9        1.31       31.73     38.56 o 
  -3  14   9     1141.88     1253.35    144.23 o 
  -2  14   9     1023.22      936.82    123.61 o 
  -1  14   9     1733.16     1964.60    130.91 o 
   0  14   9       38.84       30.87     24.96 o 
   1  14   9      566.79      696.86     90.17 o 
   2  14   9        2.04       42.55     30.93 o 
   3  14   9      794.34      717.33     82.44 o 
   4  14   9       33.82       24.43     34.00 o 
   5  14   9      859.73      939.92    138.41 o 
  -9  15   9        2.78      -29.39     46.59 o 
  -8  15   9     1141.32     1115.54    162.09 o 
  -7  15   9      208.56      107.05     54.36 o 
  -6  15   9     1006.30      973.25    140.26 o 
  -5  15   9      262.14      179.56     66.53 o 
  -4  15   9      232.59      240.81     73.95 o 
  -3  15   9       95.60      206.55     65.87 o 
  -2  15   9      863.01      913.73    126.99 o 
  -1  15   9      133.71      132.92     35.84 o 
   0  15   9      470.73      436.22     67.32 o 
   1  15   9      852.47      745.57     84.93 o 
   2  15   9      755.38      743.54     84.41 o 
   3  15   9      200.86      252.70     51.88 o 
   4  15   9      168.27      115.41     64.78 o 
   5  15   9      176.11      116.42     58.35 o 
  -8  16   9       62.64       67.48     45.65 o 
  -7  16   9        6.66      -74.06     49.38 o 
  -6  16   9       82.47       83.58     58.79 o 
  -5  16   9      475.81      514.44    106.91 o 
  -4  16   9       32.65       72.07     55.52 o 
  -3  16   9      204.15      162.29     65.74 o 
  -2  16   9      211.41      118.24     54.48 o 
  -1  16   9      459.44      382.82     82.48 o 
   0  16   9        4.37       10.78     30.42 o 
   1  16   9      118.04      139.78     39.08 o 
   2  16   9       20.63      -15.01     49.57 o 
   3  16   9      368.86      314.29     86.66 o 
   4  16   9       34.09      -61.87     56.48 o 
  -7  17   9      252.96      215.06     78.54 o 
  -6  17   9      163.59       48.09     45.00 o 
  -5  17   9       92.41       85.24     57.64 o 
  -4  17   9      263.97      286.42     86.39 o 
  -3  17   9      164.41      196.54     68.39 o 
  -2  17   9       50.54      -20.46     33.50 o 
  -1  17   9      136.90      271.27     56.61 o 
   0  17   9        4.58        8.61     25.00 o 
   1  17   9        3.37       29.16     30.33 o 
   2  17   9        6.21       34.13     43.20 o 
   3  17   9      274.94      362.22     89.54 o 
  -5  18   9        5.34      -39.13     52.61 o 
  -4  18   9      778.65      689.94    125.81 o 
  -3  18   9       70.72       57.88     43.44 o 
  -2  18   9      177.59      140.93     61.40 o 
  -1  18   9      170.93       78.21     48.77 o 
   0  18   9      170.54      109.80     41.88 o 
   1  18   9      168.90      169.02     47.31 o 
 -12   0  10     2502.84     2230.72    147.16 o 
 -10   0  10       21.51       77.89     33.76 o 
  -8   0  10      398.18      511.57     60.50 o 
  -6   0  10    10146.31    10186.97    227.04 o 
  -4   0  10      972.08      939.40     57.98 o 
  -2   0  10       34.29       86.46     39.91 o 
   0   0  10     2207.47     2163.74    181.11 o 
   2   0  10     2137.78     2364.39    102.05 o 
   4   0  10    10249.20    10563.52    265.16 o 
   6   0  10     1106.71     1160.66    100.34 o 
   8   0  10      783.45      782.67    128.73 o 
 -13   1  10      244.45      297.78     65.22 o 
 -12   1  10       20.90       67.39     29.35 o 
 -11   1  10      690.53      699.04     76.18 o 
 -10   1  10        1.85       -6.64     15.70 o 
  -9   1  10     1865.75     2028.52     88.26 o 
  -8   1  10      577.49      595.13     46.21 o 
  -7   1  10       61.69       55.86     19.73 o 
  -6   1  10      265.50      297.85     29.24 o 
  -5   1  10     5936.69     6017.03    108.95 o 
  -4   1  10      689.64      930.69     85.41 o 
  -3   1  10     2045.55     1848.30     92.65 o 
  -2   1  10     1565.05     1522.90    105.56 o 
  -1   1  10     2877.12     2878.47    145.53 o 
   0   1  10      198.27      158.96     38.75 o 
   1   1  10      815.80      812.32     29.06 o 
   2   1  10      180.58      136.96     21.52 o 
   3   1  10     2685.59     2695.34     87.38 o 
   4   1  10        2.91        5.18     13.47 o 
   5   1  10      246.09      352.76     38.75 o 
   6   1  10      511.25      551.82     55.96 o 
   7   1  10      274.73      277.02     51.82 o 
   8   1  10       11.72      -14.58     68.65 o 
   9   1  10      284.57      230.98     57.02 o 
 -13   2  10      240.32      221.73     55.71 o 
 -12   2  10      167.58      119.13     31.52 o 
 -11   2  10      180.19      136.20     28.67 o 
 -10   2  10      514.13      459.61     45.02 o 
  -9   2  10     1654.01     1648.67     80.17 o 
  -8   2  10      978.70      981.19     58.62 o 
  -7   2  10       73.27       45.38     15.03 o 
  -6   2  10       66.63       97.49     22.40 o 
  -5   2  10      945.43      989.78     46.08 o 
  -4   2  10     2177.58     2141.38     43.54 o 
  -3   2  10     2157.93     2092.05     98.79 o 
  -2   2  10     2564.05     2564.56    137.08 o 
  -1   2  10      717.27      816.25     79.13 o 
   0   2  10     1148.20     1159.66     94.96 o 
   1   2  10      136.85       85.88     11.29 o 
   2   2  10      349.53      412.78     32.28 o 
   3   2  10       39.09       60.74     15.89 o 
   4   2  10      447.95      484.36     41.67 o 
   5   2  10     1420.35     1458.55     75.38 o 
   6   2  10      145.00      177.28     31.38 o 
   7   2  10      186.23      156.37     39.74 o 
   8   2  10       79.32       91.98     48.71 o 
 -13   3  10       39.65       58.91     42.14 o 
 -12   3  10      224.49      266.14     47.13 o 
 -11   3  10       85.38       81.08     22.51 o 
 -10   3  10      489.18      533.41     48.99 o 
  -9   3  10      156.03      164.12     28.18 o 
  -8   3  10       89.10      103.24     22.63 o 
  -7   3  10      101.11       76.16     23.64 o 
  -6   3  10     7437.91     7835.86    146.49 o 
  -5   3  10      929.04      965.56     37.33 o 
  -4   3  10      824.13      904.55     31.34 o 
  -3   3  10      222.02      201.91     16.23 o 
  -2   3  10      884.21      875.42     81.55 o 
  -1   3  10        1.08       10.25     16.36 o 
   0   3  10      874.43      898.78     29.16 o 
   1   3  10       39.14       44.29      9.44 o 
   2   3  10      912.36      878.10     39.72 o 
   3   3  10      197.61      176.18     23.52 o 
   4   3  10       60.43       23.42     15.11 o 
   5   3  10      808.94      783.08     83.66 o 
   6   3  10      753.10      873.29     69.57 o 
   7   3  10       36.78       83.21     34.87 o 
   8   3  10      196.82      243.65     54.70 o 
 -13   4  10      208.59      216.54     46.12 o 
 -12   4  10      185.84      165.89     38.86 o 
 -11   4  10      464.26      482.11     59.27 o 
 -10   4  10      322.31      358.42     41.06 o 
  -9   4  10      311.65      340.85     38.45 o 
  -8   4  10        7.49       21.39     15.88 o 
  -7   4  10      111.62      127.05     22.91 o 
  -6   4  10       14.59       31.14     18.51 o 
  -5   4  10      124.90      118.12     15.79 o 
  -4   4  10      125.66      124.66     13.09 o 
  -3   4  10     1785.07     1839.09     44.44 o 
  -2   4  10      524.74      505.95     25.59 o 
  -1   4  10     1175.87     1158.99     52.10 o 
   0   4  10      468.67      506.92     24.29 o 
   1   4  10      561.11      552.80     33.90 o 
   2   4  10      115.15      134.78     20.22 o 
   3   4  10      728.94      779.10     50.06 o 
   4   4  10        3.09       26.97     17.42 o 
   5   4  10      111.70      138.27     29.01 o 
   6   4  10        6.84       23.66     24.43 o 
   7   4  10      794.09      756.51     80.56 o 
   8   4  10        1.73       -4.17     56.10 o 
 -12   5  10       75.36       52.76     33.34 o 
 -11   5  10      690.86      740.35     73.54 o 
 -10   5  10      425.19      460.93     46.34 o 
  -9   5  10      875.95      910.27     60.67 o 
  -8   5  10       49.54       26.88     17.96 o 
  -7   5  10       59.55       -5.88     16.76 o 
  -6   5  10      359.80      380.10     28.23 o 
  -5   5  10     1652.87     1577.17     51.71 o 
  -4   5  10       66.07       83.98     13.44 o 
  -3   5  10      884.66      919.52     35.95 o 
  -2   5  10      165.31      167.55     18.12 o 
  -1   5  10      612.38      601.15     33.33 o 
   0   5  10      219.66      235.00     19.22 o 
   1   5  10       19.67       -0.60      8.08 o 
   2   5  10     1754.85     1848.20     70.23 o 
   3   5  10     5930.19     5776.49    162.89 o 
   4   5  10      976.57      874.57     77.53 o 
   5   5  10     1118.22     1125.80     76.01 o 
   6   5  10       29.63       16.55     19.05 o 
   7   5  10      210.60      257.78     45.31 o 
   8   5  10      301.02      351.08     72.64 o 
 -12   6  10      684.08      720.53     76.62 o 
 -11   6  10       21.80       61.54     34.61 o 
 -10   6  10       29.92       27.29     30.54 o 
  -9   6  10      163.90      124.57     53.30 o 
  -8   6  10     1701.77     1977.26     99.28 o 
  -7   6  10      702.75      575.71     40.78 o 
  -6   6  10     3352.79     3208.25    137.57 o 
  -5   6  10      781.81      759.34     42.53 o 
  -4   6  10     5236.12     5215.70    117.20 o 
  -3   6  10       65.14      116.14     14.96 o 
  -2   6  10      346.76      267.02     24.48 o 
  -1   6  10     1136.78     1099.90     49.48 o 
   0   6  10     1017.25      972.67     41.19 o 
   1   6  10       64.64       63.85     13.22 o 
   2   6  10     4352.35     4283.12    182.42 o 
   3   6  10       10.13        7.95     14.44 o 
   4   6  10     1152.60     1090.46     86.84 o 
   5   6  10      231.34      219.75     43.02 o 
   6   6  10      517.59      567.43     58.16 o 
   7   6  10      124.61      118.45     34.54 o 
   8   6  10      147.65      188.89     52.17 o 
 -12   7  10       12.14       24.57     85.28 o 
 -11   7  10      261.41      278.77     61.27 o 
 -10   7  10      357.89      251.33     77.35 o 
  -9   7  10     2227.48     1975.15    182.82 o 
  -8   7  10      645.53      558.41     64.06 o 
  -7   7  10     1274.28     1244.39    102.70 o 
  -6   7  10       13.12       32.49     14.19 o 
  -5   7  10     1051.00      929.57     47.29 o 
  -4   7  10      327.87      209.37     72.89 o 
  -3   7  10     3115.55     2950.42     88.23 o 
  -2   7  10      358.48      354.45     30.31 o 
  -1   7  10     1687.26     1657.99     55.42 o 
   0   7  10       56.30       38.73     12.46 o 
   1   7  10     2202.67     2283.12     79.86 o 
   2   7  10       28.28        7.94     12.94 o 
   3   7  10      102.66       88.59     21.21 o 
   4   7  10        7.92       11.74     20.93 o 
   5   7  10      506.65      494.54     64.67 o 
   6   7  10      270.24      273.52     51.82 o 
   7   7  10      376.97      401.55     67.12 o 
   8   7  10       18.37       34.19     32.71 o 
 -12   8  10      715.20      797.10    103.35 o 
 -11   8  10      126.11       28.28     40.23 o 
 -10   8  10      521.81      480.72    102.08 o 
  -9   8  10      310.33      221.85     69.91 o 
  -8   8  10      734.77      642.09    104.23 o 
  -7   8  10      108.66      117.46     30.77 o 
  -6   8  10      877.29      719.53     43.45 o 
  -5   8  10     1164.20     1196.66     64.04 o 
  -4   8  10      118.75       52.13     18.45 o 
  -3   8  10       72.34       48.48     11.33 o 
  -2   8  10      718.46      667.08     75.89 o 
  -1   8  10      678.53      698.69     50.29 o 
   0   8  10     2903.21     2737.83    146.44 o 
   1   8  10        3.32       -9.28     12.27 o 
   2   8  10      478.63      534.91     52.77 o 
   3   8  10        1.80      -24.96     16.64 o 
   4   8  10      389.00      458.24     59.64 o 
   5   8  10       40.53        9.59     52.14 o 
   6   8  10      411.14      350.14     56.46 o 
   7   8  10      101.69       69.49     61.69 o 
 -11   9  10      426.72      476.18    109.87 o 
 -10   9  10       52.85       42.01     50.30 o 
  -9   9  10       87.29       -5.44     38.81 o 
  -8   9  10      833.15      845.27    117.28 o 
  -7   9  10      414.64      424.75     57.76 o 
  -6   9  10      597.63      593.44     51.97 o 
  -5   9  10      138.80      158.00     22.33 o 
  -4   9  10       80.73       85.41     17.76 o 
  -3   9  10      560.14      595.46     43.71 o 
  -2   9  10      684.94      703.74     55.14 o 
  -1   9  10     1221.82     1252.07     54.65 o 
   0   9  10       28.90       32.36     17.29 o 
   1   9  10      752.22      635.87     51.55 o 
   2   9  10      943.94      964.85     57.34 o 
   3   9  10      145.78      203.25     39.60 o 
   4   9  10      152.05      157.86     37.27 o 
   5   9  10      546.35      473.92     62.82 o 
   6   9  10        4.35      -13.23     50.60 o 
   7   9  10       67.79      116.09     52.33 o 
 -11  10  10       32.37       55.80     49.03 o 
 -10  10  10      108.57      263.80     84.09 o 
  -9  10  10      180.43      168.31     57.54 o 
  -8  10  10       10.29       26.44     29.21 o 
  -7  10  10      214.26      209.75     71.15 o 
  -6  10  10       19.68       32.92     24.30 o 
  -5  10  10       79.26       88.23     24.29 o 
  -4  10  10       74.34       27.72     13.47 o 
  -3  10  10      141.00      159.53     25.48 o 
  -2  10  10      281.14      287.58     36.59 o 
  -1  10  10      627.57      631.57     53.17 o 
   0  10  10      235.20      217.30     32.00 o 
   1  10  10      952.84      815.25     53.14 o 
   2  10  10       21.09       -5.96     19.40 o 
   3  10  10      273.19      289.35     64.40 o 
   4  10  10        0.82        6.58     28.78 o 
   5  10  10      290.11      271.65     50.27 o 
   6  10  10       25.31       58.93     44.95 o 
   7  10  10      643.51      602.01    109.48 o 
 -11  11  10      148.70      274.14     83.23 o 
 -10  11  10      125.83      138.80     60.71 o 
  -9  11  10        2.20       -9.62     37.18 o 
  -8  11  10      172.24      209.32     69.76 o 
  -7  11  10      139.42       79.88     44.32 o 
  -6  11  10     1170.94     1202.71    138.53 o 
  -5  11  10      599.71      597.49     92.45 o 
  -4  11  10     1491.25     1476.77    107.01 o 
  -3  11  10      403.73      448.40     40.48 o 
  -2  11  10        9.05      -11.02     14.07 o 
  -1  11  10      310.76      336.25     33.72 o 
   0  11  10     1057.32      960.19    120.53 o 
   1  11  10       35.68       37.91     45.10 o 
   2  11  10      429.13      414.19     57.16 o 
   3  11  10      380.02      374.29     55.80 o 
   4  11  10      443.20      521.79     66.92 o 
   5  11  10      286.80      267.60     72.44 o 
   6  11  10       13.66       58.71     49.67 o 
 -10  12  10      746.99      543.59    110.66 o 
  -9  12  10      267.39      213.19     69.22 o 
  -8  12  10      467.07      439.11     93.62 o 
  -7  12  10      284.14      275.34     70.67 o 
  -6  12  10      277.97      374.35     80.67 o 
  -5  12  10      597.52      583.81     94.45 o 
  -4  12  10     1131.31     1097.05    124.37 o 
  -3  12  10      698.70      759.08     84.48 o 
  -2  12  10      199.00      104.85     33.80 o 
  -1  12  10      172.86      135.95     53.28 o 
   0  12  10      670.30      769.14     78.98 o 
   1  12  10      289.32      349.97     54.86 o 
   2  12  10      728.01      928.08     88.01 o 
   3  12  10      144.54      133.56     33.77 o 
   4  12  10      149.43      162.12     40.55 o 
   5  12  10       71.24        5.57     30.83 o 
   6  12  10       90.30       55.86     34.54 o 
  -9  13  10      368.26      246.03     74.25 o 
  -8  13  10       78.77       90.35     56.59 o 
  -7  13  10      942.98      735.94    120.50 o 
  -6  13  10       67.72       86.36     47.28 o 
  -5  13  10      492.34      368.46     81.43 o 
  -4  13  10       18.92      -20.22     41.24 o 
  -3  13  10      481.38      541.09     81.11 o 
  -2  13  10        3.64      -36.17     27.43 o 
  -1  13  10     1011.33     1079.74     95.06 o 
   0  13  10      415.39      363.22     56.64 o 
   1  13  10     1073.91     1206.15    101.79 o 
   2  13  10      148.02      129.69     35.87 o 
   3  13  10      332.90      363.02     67.41 o 
   4  13  10      226.62      218.30     47.31 o 
   5  13  10      310.30      427.03     95.35 o 
  -9  14  10       13.58       55.10     51.63 o 
  -8  14  10     1178.48     1289.15    166.99 o 
  -7  14  10       14.11       28.08     33.54 o 
  -6  14  10      496.73      340.87     81.17 o 
  -5  14  10      110.67       39.54     29.54 o 
  -4  14  10      410.64      425.69     87.23 o 
  -3  14  10      103.26      122.85     45.01 o 
  -2  14  10     1566.49     1630.51    122.81 o 
  -1  14  10      119.21      117.53     36.28 o 
   0  14  10      741.20      653.38     77.88 o 
   1  14  10       20.10       50.91     34.36 o 
   2  14  10      586.99      606.24     74.03 o 
   3  14  10       17.04       55.35     28.24 o 
   4  14  10      404.72      312.89     82.07 o 
   5  14  10      157.22      199.50     69.29 o 
  -8  15  10      164.81       85.95     57.16 o 
  -7  15  10       65.64       62.94     60.88 o 
  -6  15  10        5.51        7.72     29.63 o 
  -5  15  10      297.23      290.75     80.54 o 
  -4  15  10       21.52      -57.60     45.54 o 
  -3  15  10      774.88      820.70     93.80 o 
  -2  15  10        1.42       14.81     43.18 o 
  -1  15  10      193.60      163.48     44.24 o 
   0  15  10      223.01      420.93    105.95 o 
   1  15  10      588.30      441.36     67.51 o 
   2  15  10       71.01       67.42     38.82 o 
   3  15  10      110.36       61.91     29.89 o 
   4  15  10       88.11       80.03     50.49 o 
  -7  16  10        2.79      -39.70     39.80 o 
  -6  16  10      276.14      319.74     86.94 o 
  -5  16  10      430.18      517.56    107.62 o 
  -4  16  10       33.55      -22.08     45.20 o 
  -3  16  10        6.16       54.34     48.40 o 
  -2  16  10      200.98      513.02    118.39 o 
  -1  16  10      420.69      376.58     75.69 o 
   0  16  10       97.14       66.44    134.47 o 
   1  16  10      157.43      145.04     41.04 o 
   2  16  10       62.33       62.09     37.99 o 
   3  16  10       97.55      126.75     61.30 o 
  -6  17  10      585.27      451.14    104.12 o 
  -5  17  10        8.51       82.09     50.93 o 
  -4  17  10      358.99      297.55     84.63 o 
  -3  17  10        3.47       26.10     42.26 o 
  -2  17  10       84.73      213.24     84.46 o 
  -1  17  10       77.52      117.80     65.00 o 
   0  17  10      149.02       57.28     42.04 o 
   1  17  10       65.22       34.20     32.34 o 
   2  17  10       18.95       97.19     59.76 o 
  -4  18  10      100.54      133.75     65.06 o 
  -3  18  10      413.64      270.29     79.25 o 
  -2  18  10      266.97      225.77     87.92 o 
  -1  18  10       39.97       40.77     42.59 o 
 -11   0  11       59.89      128.43     41.27 o 
  -9   0  11      115.12      112.36     61.58 o 
  -7   0  11      670.97      768.37     97.71 o 
  -5   0  11     2038.00     2158.97    131.54 o 
  -3   0  11        1.34       26.96     23.92 o 
  -1   0  11        8.46       21.44     22.53 o 
   1   0  11       66.92       53.90      8.68 o 
   3   0  11      169.96      185.03     57.58 o 
   5   0  11      155.24      142.90     37.14 o 
   7   0  11      284.48      336.32     84.85 o 
 -12   1  11       23.19        0.96     23.80 o 
 -11   1  11      108.93      132.69     27.16 o 
 -10   1  11       66.96       41.19     19.14 o 
  -9   1  11      777.02      830.43     57.93 o 
  -8   1  11       64.11       49.80     16.90 o 
  -7   1  11       33.21       34.27     13.27 o 
  -6   1  11      847.17      845.12     46.02 o 
  -5   1  11       18.35       35.36     10.19 o 
  -4   1  11      684.70      860.26     85.03 o 
  -3   1  11     1678.44     1631.60    114.22 o 
  -2   1  11      783.10      689.72     76.11 o 
  -1   1  11     1018.62     1053.85    101.12 o 
   0   1  11      114.30       89.00     35.96 o 
   1   1  11      437.81      470.76     35.13 o 
   2   1  11       42.88       24.87     11.83 o 
   3   1  11      249.80      270.03     29.17 o 
   4   1  11       19.39       34.23     18.41 o 
   5   1  11     1044.79     1129.06     86.78 o 
   6   1  11       50.10       53.02     21.93 o 
   7   1  11        8.17      -20.27     28.48 o 
   8   1  11       38.14       -9.85     27.36 o 
 -12   2  11     1013.49     1024.21    119.71 o 
 -11   2  11       55.11       90.06     26.57 o 
 -10   2  11     1376.52     1429.74     79.18 o 
  -9   2  11       49.12       74.43     21.22 o 
  -8   2  11      513.68      510.42     43.83 o 
  -7   2  11      355.99      349.05     34.06 o 
  -6   2  11      414.81      470.51     39.62 o 
  -5   2  11     3901.17     3864.42     70.10 o 
  -4   2  11     7715.35     7003.55    621.06 o 
  -3   2  11        7.38       15.51     29.08 o 
  -2   2  11     1218.15     1372.23    105.35 o 
  -1   2  11      825.39      900.09     88.02 o 
   0   2  11      737.12      710.85     79.43 o 
   1   2  11        5.84        1.72      4.30 o 
   2   2  11     1008.56     1089.93     42.25 o 
   3   2  11      103.87       80.65     17.46 o 
   4   2  11     2073.73     2192.46     87.75 o 
   5   2  11       70.83       38.59     26.94 o 
   6   2  11      689.37      588.58     58.79 o 
   7   2  11      444.20      369.47     65.39 o 
   8   2  11      148.91      110.10     35.69 o 
 -12   3  11        3.16      -19.44     28.27 o 
 -11   3  11     1029.98      977.01     68.51 o 
 -10   3  11       11.56       -9.56     17.63 o 
  -9   3  11     1405.66     1608.72     80.79 o 
  -8   3  11       26.20       25.90     16.54 o 
  -7   3  11     4176.59     4509.89    119.13 o 
  -6   3  11     2934.31     3192.06     91.99 o 
  -5   3  11      527.97      581.78     29.20 o 
  -4   3  11       16.36       15.32      4.92 o 
  -3   3  11     4262.13     4167.20    211.70 o 
  -2   3  11      152.94      108.60     36.07 o 
  -1   3  11     2488.91     2499.77    145.87 o 
   0   3  11       12.07       14.61      4.76 o 
   1   3  11     1677.23     1692.46     46.44 o 
   2   3  11       97.69       99.01     17.89 o 
   3   3  11     2826.38     3058.69     97.07 o 
   4   3  11       61.79       78.76     19.07 o 
   5   3  11     2434.15     2665.05    115.84 o 
   6   3  11      284.93      266.31     42.40 o 
   7   3  11      627.45      772.24     88.91 o 
   8   3  11       33.65       27.88     37.83 o 
 -12   4  11      887.12      902.18     97.77 o 
 -11   4  11        6.92        2.42     21.81 o 
 -10   4  11     1372.79     1397.57     79.21 o 
  -9   4  11      256.49      263.01     34.35 o 
  -8   4  11       28.34       59.12     19.21 o 
  -7   4  11      466.70      445.17     39.54 o 
  -6   4  11     4593.76     4501.12    142.53 o 
  -5   4  11     1321.82     1279.49     45.97 o 
  -4   4  11     3155.87     3107.35     60.86 o 
  -3   4  11        0.07        3.30      6.97 o 
  -2   4  11      877.49      928.09     89.67 o 
  -1   4  11       94.49       69.80     12.01 o 
   0   4  11     2534.07     2572.28     58.84 o 
   1   4  11       70.60       61.60     10.54 o 
   2   4  11     1844.54     1969.01     90.37 o 
   3   4  11      747.01      789.18     50.96 o 
   4   4  11      779.86      900.48     64.78 o 
   5   4  11        4.44        7.74     20.44 o 
   6   4  11     1182.73     1185.98    102.82 o 
   7   4  11      169.58      121.38     30.22 o 
 -12   5  11        0.02       -9.43     21.67 o 
 -11   5  11      700.75      718.60     76.05 o 
 -10   5  11        9.18       16.45     26.13 o 
  -9   5  11      764.65      711.61     54.36 o 
  -8   5  11      222.30      209.21     30.79 o 
  -7   5  11     1584.77     1672.05     76.73 o 
  -6   5  11      709.96      761.49     58.17 o 
  -5   5  11      421.98      402.53     28.02 o 
  -4   5  11        0.05       29.06      9.73 o 
  -3   5  11     2132.87     2092.74     60.57 o 
  -2   5  11        3.97        0.33      6.57 o 
  -1   5  11     1796.83     1827.03     55.27 o 
   0   5  11      280.80      270.54     21.11 o 
   1   5  11     1258.24     1286.28     54.11 o 
   2   5  11      559.96      570.62     39.71 o 
   3   5  11      652.18      687.92     41.82 o 
   4   5  11       31.57       41.24     20.27 o 
   5   5  11       22.78       37.26     22.20 o 
   6   5  11      213.75      239.92     38.34 o 
   7   5  11      553.68      483.43     55.97 o 
 -12   6  11       37.59       31.89     29.51 o 
 -11   6  11       10.14       32.65     36.50 o 
 -10   6  11       33.70       27.03     19.00 o 
  -9   6  11       71.50       51.41     20.20 o 
  -8   6  11      996.21      972.66     72.81 o 
  -7   6  11      298.21      356.72     43.64 o 
  -6   6  11      313.35      290.89     27.20 o 
  -5   6  11       14.90        4.69     10.82 o 
  -4   6  11        5.07       20.78      9.41 o 
  -3   6  11      214.54      175.86     17.11 o 
  -2   6  11     1563.96     1427.98     56.12 o 
  -1   6  11      142.81      144.11     31.74 o 
   0   6  11      139.72      139.81     19.54 o 
   1   6  11       16.83       22.09     12.86 o 
   2   6  11      262.18      262.89     29.11 o 
   3   6  11      124.37       55.64     18.90 o 
   4   6  11      628.96      653.09     70.03 o 
   5   6  11        1.73       14.51     25.13 o 
   6   6  11       20.95       42.20     34.22 o 
   7   6  11        0.46      -43.48     32.90 o 
 -12   7  11      176.45      167.48     46.18 o 
 -11   7  11       19.87        6.82     33.04 o 
 -10   7  11       32.57       38.22     25.08 o 
  -9   7  11       22.76        7.21     25.48 o 
  -8   7  11      374.05      304.18     42.51 o 
  -7   7  11       99.22       54.02     16.71 o 
  -6   7  11      257.57      228.86     29.57 o 
  -5   7  11       15.45       10.78     11.51 o 
  -4   7  11      498.04      406.66     29.96 o 
  -3   7  11      146.30      144.25     17.14 o 
  -2   7  11      905.87      817.94     45.48 o 
  -1   7  11      462.10      385.67     32.02 o 
   0   7  11       32.19       44.70     12.11 o 
   1   7  11      222.74      113.56     50.46 o 
   2   7  11       84.87      130.91     22.80 o 
   3   7  11      112.69       82.56     27.15 o 
   4   7  11       43.71       10.56     20.27 o 
   5   7  11       13.54       32.32     26.26 o 
   6   7  11        1.16      -28.83     19.22 o 
   7   7  11       33.52       35.99     34.15 o 
 -11   8  11      132.25      190.45     41.48 o 
 -10   8  11      499.90      416.90     71.13 o 
  -9   8  11       32.75       60.61     26.39 o 
  -8   8  11      157.14      216.84     38.98 o 
  -7   8  11        6.22       -7.87     23.02 o 
  -6   8  11      188.68      217.79     40.11 o 
  -5   8  11        2.34       35.17     18.78 o 
  -4   8  11      413.93      343.78     28.90 o 
  -3   8  11       42.67       37.75     19.00 o 
  -2   8  11     1024.73      925.18     51.67 o 
  -1   8  11      167.47       68.75     52.37 o 
   0   8  11       86.65       50.79     31.17 o 
   1   8  11      135.90      151.17     21.34 o 
   2   8  11      712.85      749.96     72.01 o 
   3   8  11        1.68      -10.17     20.48 o 
   4   8  11      881.74     1113.84    104.73 o 
   5   8  11       61.17       34.24     24.14 o 
   6   8  11      143.44      134.02     47.30 o 
   7   8  11        2.95      -34.87     48.00 o 
 -11   9  11     1041.18     1061.30    152.81 o 
 -10   9  11        0.75        0.34     35.39 o 
  -9   9  11      537.31      615.84    105.03 o 
  -8   9  11       20.33       11.42     22.70 o 
  -7   9  11      726.00      725.61     64.51 o 
  -6   9  11      206.08      173.88     36.63 o 
  -5   9  11      506.07      553.49     44.73 o 
  -4   9  11      363.15      307.46     34.32 o 
  -3   9  11     3262.76     3019.55     86.04 o 
  -2   9  11       63.34       44.23     17.99 o 
  -1   9  11      300.95      333.20     28.72 o 
   0   9  11        6.00        9.87     11.52 o 
   1   9  11     1377.19     1456.47     77.02 o 
   2   9  11      257.27      276.11     79.07 o 
   3   9  11      695.92      610.43     68.53 o 
   4   9  11       43.72       61.75     26.73 o 
   5   9  11     1205.60     1238.64    103.27 o 
   6   9  11        1.40       10.13     43.24 o 
 -11  10  11       10.29      -61.68     56.89 o 
 -10  10  11      361.02      381.94     93.19 o 
  -9  10  11       34.79      -37.51     45.65 o 
  -8  10  11      954.17     1042.71     90.38 o 
  -7  10  11      143.02      127.98     33.71 o 
  -6  10  11     2521.91     2728.83    123.76 o 
  -5  10  11       36.89       10.83     17.99 o 
  -4  10  11     1973.16     1984.55    105.56 o 
  -3  10  11       64.51       61.72     19.87 o 
  -2  10  11      983.89      985.11     73.45 o 
  -1  10  11       55.21       48.03     21.60 o 
   0  10  11     1190.06     1179.40     88.76 o 
   1  10  11      132.78      161.62     38.23 o 
   2  10  11     1186.49     1323.05    210.29 o 
   3  10  11       45.96       24.74     33.08 o 
   4  10  11      799.63      874.19     86.71 o 
   5  10  11       45.65       28.92     58.66 o 
   6  10  11      135.87       39.39     34.80 o 
 -10  11  11       34.32       18.21     37.44 o 
  -9  11  11      842.32      847.55    129.33 o 
  -8  11  11        0.37       37.99     34.28 o 
  -7  11  11     2310.17     2409.23    233.05 o 
  -6  11  11       66.42       75.23     26.55 o 
  -5  11  11      399.03      371.62     47.00 o 
  -4  11  11      154.15      145.99     65.40 o 
  -3  11  11      591.60      606.72     68.73 o 
  -2  11  11      669.77      665.02    120.90 o 
  -1  11  11     1289.00     1377.18     98.90 o 
   0  11  11      355.17      345.62     51.71 o 
   1  11  11     2397.57     2401.56    134.58 o 
   2  11  11       18.30       63.68     30.53 o 
   3  11  11      995.90     1096.11     95.43 o 
   4  11  11        0.81      -10.42     49.41 o 
   5  11  11       54.12       29.59     42.97 o 
 -10  12  11      912.39      799.77    134.35 o 
  -9  12  11        3.63       98.38     55.49 o 
  -8  12  11       61.70       48.46     41.91 o 
  -7  12  11       31.74       44.70     29.26 o 
  -6  12  11      661.16      588.62     97.99 o 
  -5  12  11       51.26       30.42     42.13 o 
  -4  12  11      479.01      584.77    161.50 o 
  -3  12  11        0.74        8.44     20.92 o 
  -2  12  11      487.59      461.33    107.01 o 
  -1  12  11      413.16      444.14     60.34 o 
   0  12  11     1073.87     1192.41     97.42 o 
   1  12  11       24.84       27.93     21.28 o 
   2  12  11      349.35      418.67     60.32 o 
   3  12  11        5.73       19.66     25.30 o 
   4  12  11      468.02      321.03     54.83 o 
   5  12  11      110.30      111.34     55.72 o 
  -9  13  11      243.63      161.29     76.43 o 
  -8  13  11      102.37       17.53     38.95 o 
  -7  13  11       14.09       13.85     31.91 o 
  -6  13  11        0.23       43.56     46.56 o 
  -5  13  11      300.37      218.88     50.10 o 
  -4  13  11        3.12       20.94     34.96 o 
  -3  13  11       98.39      179.87     43.39 o 
  -2  13  11       21.38      108.74     53.75 o 
  -1  13  11      318.25      283.21     50.47 o 
   0  13  11       66.63       94.19     36.58 o 
   1  13  11        2.83        7.24     28.21 o 
   2  13  11      119.79      108.42     79.74 o 
   3  13  11      116.53       49.19     26.69 o 
   4  13  11       23.11       51.74     42.38 o 
  -8  14  11        1.20      -11.99     37.38 o 
  -7  14  11      130.95       63.40     43.00 o 
  -6  14  11       32.61       67.27     41.18 o 
  -5  14  11        7.13       26.52     37.33 o 
  -4  14  11        3.55       24.10     48.72 o 
  -3  14  11        3.36       33.41     29.73 o 
  -2  14  11       72.66      135.26     63.39 o 
  -1  14  11        7.24       21.96     48.42 o 
   0  14  11        3.51       19.69     26.01 o 
   1  14  11        9.74      -12.30     24.26 o 
   2  14  11       30.95       18.42     21.36 o 
   3  14  11      143.24      209.91     46.05 o 
   4  14  11       32.25       54.13     45.83 o 
  -7  15  11      161.42       42.19     34.70 o 
  -6  15  11        6.32      -58.33     50.20 o 
  -5  15  11      525.39      367.97     87.07 o 
  -4  15  11      149.96      167.63     46.73 o 
  -3  15  11      363.79      404.85     67.84 o 
  -2  15  11        4.76       97.45     69.14 o 
  -1  15  11      208.11      212.36     74.94 o 
   0  15  11      149.87       92.84     52.53 o 
   1  15  11      342.29      291.01     54.70 o 
   2  15  11      223.27      124.46     37.02 o 
   3  15  11        9.97      -64.75     43.16 o 
  -6  16  11      576.64      578.59    113.84 o 
  -5  16  11        8.11      -22.09     45.55 o 
  -4  16  11      366.92      508.03    282.99 o 
  -3  16  11        0.57       -3.49     36.62 o 
  -2  16  11      307.00      480.88    120.61 o 
  -1  16  11      225.96       64.27     44.48 o 
   0  16  11      359.67      366.51     88.84 o 
   1  16  11       17.99       55.66     47.51 o 
  -4  17  11       23.68       34.57     50.89 o 
  -3  17  11      421.42      436.53     72.73 o 
  -2  17  11        3.27      -62.90     70.64 o 
  -1  17  11      602.17      661.91    137.95 o 
   0  17  11       79.04       63.40     29.89 o 
 -12   0  12      842.47      830.80     94.70 o 
 -10   0  12     1437.71     1433.30    112.36 o 
  -8   0  12     1535.01     1477.15    100.31 o 
  -6   0  12       34.49       28.48     78.05 o 
  -4   0  12     5677.12     5661.38    316.30 o 
  -2   0  12     5036.48     4634.33    287.77 o 
   0   0  12      522.22      559.02    105.62 o 
   2   0  12     1084.06     1068.63     67.86 o 
   4   0  12      496.84      450.29     66.08 o 
   6   0  12     1555.82     1531.82    186.79 o 
 -12   1  12      136.21      160.50     37.53 o 
 -11   1  12      265.72      303.17     39.44 o 
 -10   1  12        9.95       -6.41     15.88 o 
  -9   1  12     1046.03     1099.68     66.43 o 
  -8   1  12       50.54       74.00     19.51 o 
  -7   1  12      856.18      901.89     51.51 o 
  -6   1  12      315.88      281.04     25.23 o 
  -5   1  12     2523.30     2396.28     47.05 o 
  -4   1  12     2003.84     2038.54    133.64 o 
  -3   1  12       20.93       42.01     25.87 o 
  -2   1  12      151.42      120.47     33.26 o 
  -1   1  12     2507.62     2792.99    162.00 o 
   0   1  12      302.90      304.65    149.33 o 
   1   1  12     1199.71     1239.05    110.44 o 
   2   1  12      331.24      361.22     27.55 o 
   3   1  12      594.84      626.83     42.66 o 
   4   1  12      420.03      460.32     40.91 o 
   5   1  12      402.56      383.36     39.41 o 
   6   1  12      412.94      223.89     73.99 o 
 -12   2  12      116.22      129.14     36.13 o 
 -11   2  12      530.69      539.81     52.27 o 
 -10   2  12      386.24      440.45     44.54 o 
  -9   2  12      332.04      217.53     31.37 o 
  -8   2  12      307.05      353.40     37.52 o 
  -7   2  12        6.85       -1.81     14.86 o 
  -6   2  12      522.29      534.86     29.83 o 
  -5   2  12      844.94      797.46     26.22 o 
  -4   2  12       13.72       -6.08     24.65 o 
  -3   2  12      725.19      581.57     72.01 o 
  -2   2  12     1178.39     1220.45    106.09 o 
  -1   2  12        8.38       19.84     25.12 o 
   0   2  12      286.06      248.83     50.50 o 
   1   2  12       11.01        8.63     15.76 o 
   2   2  12      230.37      223.91     27.52 o 
   3   2  12      196.00      201.48     31.74 o 
   4   2  12      258.42      291.51     50.80 o 
   5   2  12     1096.90     1077.28     86.64 o 
   6   2  12      205.97      125.60     63.79 o 
 -12   3  12      104.06       65.67     34.84 o 
 -11   3  12        8.19       26.09     18.06 o 
 -10   3  12      258.22      203.56     32.03 o 
  -9   3  12      123.94      109.23     24.77 o 
  -8   3  12     1334.77     1369.24     70.41 o 
  -7   3  12       66.07       89.67     25.57 o 
  -6   3  12      319.80      351.63     24.95 o 
  -5   3  12        4.38       18.31      6.61 o 
  -4   3  12      562.65      679.87     82.05 o 
  -3   3  12     1233.23     1082.28    100.11 o 
  -2   3  12       94.80      201.11     50.36 o 
  -1   3  12        1.38      -26.53     24.14 o 
   0   3  12     2101.67     1920.49    241.90 o 
   1   3  12       30.00       33.25      7.45 o 
   2   3  12      123.32      107.71     22.52 o 
   3   3  12      748.80      724.09     47.63 o 
   4   3  12      524.39      603.16     56.51 o 
   5   3  12        3.00       13.83     19.81 o 
   6   3  12     1129.57     1301.96    168.42 o 
 -12   4  12       10.63       15.50     23.57 o 
 -11   4  12      102.21       86.51     28.45 o 
 -10   4  12      174.40      278.41     36.61 o 
  -9   4  12       63.28       21.29     19.10 o 
  -8   4  12      187.70      155.41     28.72 o 
  -7   4  12      861.44      834.60     44.92 o 
  -6   4  12       57.09       48.93     13.04 o 
  -5   4  12      493.30      432.46     25.25 o 
  -4   4  12        2.63        6.15      5.86 o 
  -3   4  12      676.87      608.34     75.54 o 
  -2   4  12      173.09      150.73     46.12 o 
  -1   4  12     2723.95     2652.76    158.26 o 
   0   4  12        5.07       17.93     10.45 o 
   1   4  12      217.84      216.96     20.89 o 
   2   4  12       50.32       46.73     22.85 o 
   3   4  12      894.58      921.79     55.69 o 
   4   4  12       16.94       14.83     14.33 o 
   5   4  12       27.56      -11.73     50.91 o 
   6   4  12       33.60      -18.76     39.40 o 
   7   4  12      120.36      178.80     72.53 o 
 -12   5  12      146.95      110.63     30.78 o 
 -11   5  12      129.61      142.17     32.75 o 
 -10   5  12       52.15       19.89     21.86 o 
  -9   5  12      814.20      857.29     60.33 o 
  -8   5  12      706.13      549.42     46.55 o 
  -7   5  12      246.82      233.42     29.64 o 
  -6   5  12      988.68      930.11     65.54 o 
  -5   5  12      474.24      459.63     32.41 o 
  -4   5  12      137.25      113.21     14.69 o 
  -3   5  12     1005.54      871.57     56.70 o 
  -2   5  12      417.87      360.83     38.01 o 
  -1   5  12     2635.52     2367.98    238.11 o 
   0   5  12      151.15       96.47     21.36 o 
   1   5  12        7.58      -15.92     18.12 o 
   2   5  12      193.89      160.22     26.19 o 
   3   5  12      729.53      776.65     53.20 o 
   4   5  12      205.40      257.65     36.94 o 
   5   5  12        5.00       50.38     43.29 o 
   6   5  12       35.16      -34.53     33.18 o 
 -11   6  12       65.33       88.11     31.83 o 
 -10   6  12     1181.76     1172.53     74.79 o 
  -9   6  12        1.05       20.91     18.56 o 
  -8   6  12      451.78      445.54     42.93 o 
  -7   6  12       16.16      -31.36     28.22 o 
  -6   6  12      397.82      493.87     49.33 o 
  -5   6  12      155.10      150.36     18.16 o 
  -4   6  12      659.25      604.23     31.56 o 
  -3   6  12        3.64       28.50     10.91 o 
  -2   6  12     5307.76     4593.30    214.91 o 
  -1   6  12      595.41      540.63     32.99 o 
   0   6  12       90.99      108.97     13.45 o 
   1   6  12       90.88       98.14     21.64 o 
   2   6  12      570.31      597.51     52.69 o 
   3   6  12       91.15      101.74     20.99 o 
   4   6  12      763.91      771.78     61.52 o 
   5   6  12       63.07       82.23     53.36 o 
   6   6  12      713.97      789.05    133.30 o 
 -11   7  12      278.38      352.73     55.29 o 
 -10   7  12        1.35       17.10     21.51 o 
  -9   7  12      586.33      612.74     54.20 o 
  -8   7  12      110.01      109.68     28.57 o 
  -7   7  12      938.21     1086.52     75.61 o 
  -6   7  12       34.46       50.11     20.53 o 
  -5   7  12     2484.00     2499.67    172.29 o 
  -4   7  12      637.67      636.21     37.77 o 
  -3   7  12       25.32       -6.79      9.34 o 
  -2   7  12      122.75       87.11     16.64 o 
  -1   7  12      508.58      558.22     54.83 o 
   0   7  12        0.31        9.70     17.20 o 
   1   7  12     1512.56     1527.06     81.17 o 
   2   7  12      172.87      146.79     28.58 o 
   3   7  12     1581.45     1443.06    134.23 o 
   4   7  12      439.20      387.44     44.47 o 
   5   7  12      340.36      362.92     85.70 o 
 -11   8  12       43.01       22.43     22.86 o 
 -10   8  12      109.19      173.43     38.32 o 
  -9   8  12       22.13       -0.12     22.40 o 
  -8   8  12      699.39      782.65     82.77 o 
  -7   8  12       25.91       15.74     20.84 o 
  -6   8  12     1029.69     1028.42     73.29 o 
  -5   8  12      128.23      105.65     23.16 o 
  -4   8  12     1444.31     1451.46    101.07 o 
  -3   8  12      269.84      279.36     57.40 o 
  -2   8  12      144.30      243.58     55.25 o 
  -1   8  12       11.17      -28.30     32.76 o 
   0   8  12     1921.79     2007.24    127.69 o 
   1   8  12       13.58       13.97     30.37 o 
   2   8  12      593.73      607.32     63.41 o 
   3   8  12      351.10      387.16     53.40 o 
   4   8  12      125.35      192.97     65.28 o 
   5   8  12      260.77      240.83     73.71 o 
 -10   9  12       54.73       73.71     91.78 o 
  -9   9  12      478.69      672.91    107.43 o 
  -8   9  12      362.80      272.85     41.95 o 
  -7   9  12      213.75      251.94     41.91 o 
  -6   9  12      119.74      200.14     55.64 o 
  -5   9  12      397.77      383.24     60.84 o 
  -4   9  12       98.36       64.77     19.80 o 
  -3   9  12     1520.79     1604.75    129.50 o 
  -2   9  12     1182.87     1302.62    118.78 o 
  -1   9  12      179.32      153.39     47.85 o 
   0   9  12      410.54      481.18     49.84 o 
   1   9  12      412.27      358.13     50.55 o 
   2   9  12      141.43      168.09     54.75 o 
   3   9  12      114.22       78.04     27.87 o 
   4   9  12      152.23       78.92     50.34 o 
   5   9  12      650.17      774.22    129.90 o 
 -10  10  12       22.11       69.11     38.56 o 
  -9  10  12      723.07      731.72    130.96 o 
  -8  10  12       25.39       24.52     23.90 o 
  -7  10  12      676.89      589.49     84.86 o 
  -6  10  12       21.72       26.59     20.01 o 
  -5  10  12      384.16      409.97     83.28 o 
  -4  10  12       38.13       58.13     22.29 o 
  -3  10  12      192.11      182.00     51.75 o 
  -2  10  12       36.31       36.92     26.65 o 
  -1  10  12      784.03      843.19    139.22 o 
   0  10  12        1.29       11.49     25.89 o 
   1  10  12      445.82      533.42     62.39 o 
   2  10  12        4.77        3.11     67.73 o 
   3  10  12      158.17      123.99     63.08 o 
   4  10  12      120.83      201.21     72.19 o 
 -10  11  12        3.89      -25.50     46.46 o 
  -9  11  12      102.72      105.07     34.10 o 
  -8  11  12      245.63      209.98    122.76 o 
  -7  11  12       90.12       76.69     43.30 o 
  -6  11  12      405.36      399.80     51.43 o 
  -5  11  12      310.02      268.13     44.56 o 
  -4  11  12      129.91      140.14     29.29 o 
  -3  11  12       72.52      136.29     70.58 o 
  -2  11  12        4.99      -32.14     42.88 o 
  -1  11  12      365.82      347.10     95.46 o 
   0  11  12      860.30      880.86     80.45 o 
   1  11  12        3.37       32.33     41.07 o 
   2  11  12      443.74      400.13     59.56 o 
   3  11  12        9.43       70.13     60.57 o 
   4  11  12       33.22       91.47     52.09 o 
  -9  12  12        6.13       66.57     56.15 o 
  -8  12  12        8.67       76.14     37.01 o 
  -7  12  12       58.50       51.19     33.92 o 
  -6  12  12      196.48      246.00    100.24 o 
  -5  12  12       40.80       54.69     26.02 o 
  -4  12  12      320.73      357.16     56.23 o 
  -3  12  12       94.95       84.85     63.63 o 
  -2  12  12      195.82      144.67     53.37 o 
  -1  12  12       74.57       41.08     61.45 o 
   0  12  12      172.46      203.11     46.30 o 
   1  12  12        2.09      -40.12     26.75 o 
   2  12  12       34.59      132.05     65.72 o 
   3  12  12      174.09      160.89     64.79 o 
  -8  13  12       78.98       60.78     42.77 o 
  -7  13  12      812.34      930.03    158.43 o 
  -6  13  12        7.43       16.59     28.42 o 
  -5  13  12      438.65      327.47     59.16 o 
  -4  13  12        0.47       -8.35     29.74 o 
  -3  13  12      297.92      338.67    100.08 o 
  -2  13  12        1.89      -10.14     42.44 o 
  -1  13  12      228.18      295.58     91.26 o 
   0  13  12        4.42       15.46     43.30 o 
   1  13  12      724.29      780.29    134.92 o 
   2  13  12        0.16       52.91     41.13 o 
   3  13  12      682.67      687.07    129.90 o 
  -7  14  12       16.67       -2.90     31.19 o 
  -6  14  12      456.05      301.06     60.22 o 
  -5  14  12        9.68       -7.85     25.18 o 
  -4  14  12      616.52      468.99    167.85 o 
  -3  14  12        7.46       12.28     44.96 o 
  -2  14  12     1031.45     1023.18    163.91 o 
  -1  14  12      165.72      101.15     51.29 o 
   0  14  12       29.71       12.49     46.43 o 
   1  14  12       52.30       88.53     51.49 o 
   2  14  12     1287.81     1086.65    157.93 o 
  -6  15  12      506.87      439.59     92.77 o 
  -5  15  12      307.91      364.09     66.23 o 
  -4  15  12       85.81      133.38     47.28 o 
  -3  15  12      317.85      432.02    114.78 o 
  -2  15  12        7.30      -22.32     52.26 o 
  -1  15  12      312.44      208.97     82.74 o 
   0  15  12      141.50       87.01     39.87 o 
   1  15  12      275.49      207.44     76.02 o 
  -3  16  12      296.89      287.41    105.50 o 
  -2  16  12       99.61      130.33     75.98 o 
  -1  16  12      431.85      349.10    100.58 o 
 -11   0  13      566.09      505.08    108.04 o 
  -9   0  13      706.35      652.08    189.70 o 
  -7   0  13     1343.24     1389.01     84.04 o 
  -5   0  13      658.59      748.14    125.71 o 
  -3   0  13     1511.43     1629.32    178.63 o 
  -1   0  13      887.89      843.30    132.72 o 
   1   0  13     2806.20     3065.86    257.23 o 
   3   0  13       22.01      -20.68     44.93 o 
   5   0  13     1627.13     1737.74    207.75 o 
 -12   1  13      319.68      239.72     81.80 o 
 -11   1  13       98.40      107.83     82.18 o 
 -10   1  13      638.98      563.16     50.80 o 
  -9   1  13       25.31       18.80     20.75 o 
  -8   1  13     1215.71     1215.23     63.35 o 
  -7   1  13      308.06      306.66     29.29 o 
  -6   1  13     1294.73     1168.73     42.08 o 
  -5   1  13      673.93      600.26     80.21 o 
  -4   1  13       56.84       27.92     27.99 o 
  -3   1  13       52.10       92.28     38.64 o 
  -2   1  13     2111.72     2148.73    147.88 o 
  -1   1  13       21.13       11.96     35.46 o 
   0   1  13     1537.01     1452.02    123.81 o 
   1   1  13        4.63      -32.81     27.09 o 
   2   1  13      423.40      451.67     74.10 o 
   3   1  13      197.33      287.75     59.81 o 
   4   1  13      271.99      241.34     60.61 o 
   5   1  13       18.59       22.11     43.80 o 
   6   1  13      743.41      740.28    135.81 o 
 -12   2  13        8.26      -28.39     49.64 o 
 -11   2  13      518.95      516.75     80.82 o 
 -10   2  13        3.40        7.09     16.55 o 
  -9   2  13      152.72      202.82     29.28 o 
  -8   2  13      788.02      873.78     55.04 o 
  -7   2  13      139.55      153.73     21.35 o 
  -6   2  13       54.82       57.01     14.88 o 
  -5   2  13      672.64      642.34    119.79 o 
  -4   2  13      334.02      418.54     93.25 o 
  -3   2  13     2737.22     2569.79    161.42 o 
  -2   2  13      385.51      381.36     66.87 o 
  -1   2  13       54.68       28.00     38.93 o 
   0   2  13     1511.68     1522.42    127.85 o 
   1   2  13      237.56      380.71     87.30 o 
   2   2  13       36.72       51.92     41.57 o 
   3   2  13      768.95      765.62     94.02 o 
   4   2  13       14.53       10.57     34.25 o 
   5   2  13       71.81        9.36     75.55 o 
   6   2  13       35.80        3.33     35.34 o 
 -11   3  13      108.62       98.25     36.03 o 
 -10   3  13        4.77       -4.87     19.24 o 
  -9   3  13       89.08       58.96     24.77 o 
  -8   3  13        2.65      -10.06     23.26 o 
  -7   3  13      219.03      293.72     48.90 o 
  -6   3  13       77.76      100.90     16.25 o 
  -5   3  13      457.32      469.43     71.09 o 
  -4   3  13      381.87      447.57    132.49 o 
  -3   3  13     2597.29     2525.96    161.10 o 
  -2   3  13        1.75        3.42     29.77 o 
  -1   3  13        8.25        0.49     29.11 o 
   0   3  13        1.15       21.93     67.97 o 
   1   3  13      315.15      378.97     66.87 o 
   2   3  13      213.23      197.07     92.45 o 
   3   3  13      454.15      544.38     82.34 o 
   4   3  13      112.82       61.81     42.02 o 
   5   3  13       27.71       10.85     37.09 o 
   6   3  13        5.17       88.45     57.68 o 
 -11   4  13      455.37      282.11     94.56 o 
 -10   4  13      323.00      309.57     59.00 o 
  -9   4  13        1.39       -0.47     15.81 o 
  -8   4  13      396.94      496.81     43.55 o 
  -7   4  13       20.54       33.06     13.17 o 
  -6   4  13      123.48      138.48     18.85 o 
  -5   4  13       57.60       70.56     11.88 o 
  -4   4  13      406.10      315.78     63.14 o 
  -3   4  13     2399.82     2432.19    159.10 o 
  -2   4  13        4.69        4.86     28.40 o 
  -1   4  13        6.76       -3.08     31.84 o 
   0   4  13     1120.94     1166.48    114.25 o 
   1   4  13      111.89      175.63     46.52 o 
   2   4  13       19.68       42.33     34.38 o 
   3   4  13       79.89      152.45     45.83 o 
   4   4  13      140.05      180.08     54.41 o 
   5   4  13       83.40      191.73     74.79 o 
   6   4  13       75.97       28.60     36.00 o 
 -11   5  13       11.81      -12.13     39.66 o 
 -10   5  13      170.97      209.28     90.14 o 
  -9   5  13        5.96       20.01     23.57 o 
  -8   5  13      432.90      475.17     42.61 o 
  -7   5  13      290.25      414.95     50.89 o 
  -6   5  13      694.14      708.59     43.58 o 
  -5   5  13      548.11      591.49     40.99 o 
  -4   5  13      291.26      329.02     85.56 o 
  -3   5  13       68.03       65.53     35.92 o 
  -2   5  13      889.74     1089.02    109.37 o 
  -1   5  13        7.11       34.51     31.75 o 
   0   5  13      331.53      396.95     68.84 o 
   1   5  13      353.24      471.27     75.97 o 
   2   5  13      297.89      231.05     56.60 o 
   3   5  13      109.87       94.55     35.63 o 
   4   5  13      271.80      406.23    101.79 o 
   5   5  13       67.42      148.34     67.63 o 
   6   5  13      621.71      600.24    119.28 o 
 -11   6  13      305.48      262.21     88.20 o 
 -10   6  13       88.45       64.05     30.61 o 
  -9   6  13     1029.46      951.23     76.86 o 
  -8   6  13        4.03       12.31     23.08 o 
  -7   6  13     1370.88     1408.12     89.83 o 
  -6   6  13       25.40       49.57     15.64 o 
  -5   6  13       57.59       78.68     20.67 o 
  -4   6  13     1196.54     1120.68    110.57 o 
  -3   6  13      808.48      923.72    101.83 o 
  -2   6  13      661.71     2050.59   1343.82 o 
  -1   6  13      188.43      167.23     50.97 o 
   0   6  13       47.04       88.57     39.59 o 
   1   6  13     1785.39     2371.66    236.66 o 
   2   6  13        1.52       74.31     49.20 o 
   3   6  13      166.20      276.54    121.30 o 
   4   6  13       50.07        9.18     37.27 o 
   5   6  13      267.04      248.88     81.95 o 
 -11   7  13        0.04        9.88     36.05 o 
 -10   7  13      851.82      642.70    132.67 o 
  -9   7  13       61.29       14.37     25.41 o 
  -8   7  13      488.60      524.08     65.91 o 
  -7   7  13       33.61       62.68     21.96 o 
  -6   7  13     1249.13     1161.94     74.20 o 
  -5   7  13       19.72       48.93     17.03 o 
  -4   7  13      560.34      638.66     86.25 o 
  -3   7  13       35.62       90.78     38.13 o 
  -2   7  13     2221.86     2475.52    164.76 o 
  -1   7  13       22.43       92.30     67.38 o 
   0   7  13     1439.19     1951.14    148.37 o 
   1   7  13      214.88      244.79     58.93 o 
   2   7  13     1011.53     1060.54    146.77 o 
   3   7  13       43.13      -17.60     36.63 o 
   4   7  13      131.60      157.78     65.88 o 
   5   7  13      286.17      382.20     99.04 o 
 -10   8  13       51.84       83.06     58.14 o 
  -9   8  13      155.30      184.18     46.00 o 
  -8   8  13      384.16      351.15     64.94 o 
  -7   8  13      416.46      384.92     48.08 o 
  -6   8  13       68.21       62.95     25.89 o 
  -5   8  13     2815.89     2679.58    253.41 o 
  -4   8  13      448.06      489.82     77.86 o 
  -3   8  13      294.40      377.42     66.64 o 
  -2   8  13      149.22      119.72     47.47 o 
  -1   8  13     1794.97     2015.88    152.15 o 
   0   8  13      213.42      208.35     58.57 o 
   1   8  13      438.12      527.68    156.54 o 
   2   8  13      224.50      207.51     75.18 o 
   3   8  13      327.70      413.46     98.29 o 
   4   8  13       73.82      122.06     65.54 o 
   5   8  13      914.48      762.32    133.07 o 
 -10   9  13      194.83      257.12     94.60 o 
  -9   9  13       30.48      450.66    114.47 o 
  -8   9  13      238.18      378.39    178.04 o 
  -7   9  13       60.37       72.13     32.72 o 
  -6   9  13      420.31      465.90     65.78 o 
  -5   9  13       16.27       -1.93     15.92 o 
  -4   9  13       54.52       25.83     19.85 o 
  -3   9  13      353.81      338.66     66.27 o 
  -2   9  13       86.99      103.68     73.89 o 
  -1   9  13        7.57       -5.88     76.95 o 
   0   9  13       97.30      175.67    105.30 o 
   1   9  13       22.17      -61.31     60.84 o 
   2   9  13      101.85      153.55    114.15 o 
   3   9  13       74.13      121.69     66.54 o 
   4   9  13      642.99      601.40    123.05 o 
  -9  10  13       57.29       45.31     63.97 o 
  -8  10  13      123.25       79.96     32.77 o 
  -7  10  13      112.44      188.53     54.49 o 
  -6  10  13       85.23      100.49     50.14 o 
  -5  10  13       39.93       43.57     78.36 o 
  -4  10  13       16.86      -26.32     56.68 o 
  -3  10  13       18.43        5.85     39.01 o 
  -2  10  13       19.37       64.61     36.51 o 
  -1  10  13       35.67       18.37     33.76 o 
   0  10  13      525.22      581.92    121.87 o 
   1  10  13       45.32       63.62     51.05 o 
   2  10  13       73.74       60.69     41.44 o 
   3  10  13      176.63      146.74     63.53 o 
   4  10  13       97.01      192.11     72.04 o 
  -8  11  13        2.25      -26.58     63.48 o 
  -7  11  13      102.15       27.28     33.40 o 
  -6  11  13      210.62      240.68     60.47 o 
  -5  11  13      627.87      747.08    237.81 o 
  -4  11  13       28.70      -31.39     36.49 o 
  -3  11  13      379.04      421.19     73.19 o 
  -2  11  13       74.06      116.30     66.68 o 
  -1  11  13        6.25        0.42     47.24 o 
   0  11  13       28.25      -47.24     50.36 o 
   1  11  13      169.90      267.96     90.27 o 
   2  11  13        3.61       12.53     37.11 o 
   3  11  13      264.44      192.39     72.39 o 
  -7  12  13      517.18      510.04    129.86 o 
  -6  12  13      515.80      705.48    137.39 o 
  -5  12  13      239.14      303.10     90.48 o 
  -4  12  13       73.38      135.59     79.16 o 
  -3  12  13      116.38      -21.13     52.02 o 
  -2  12  13      434.46      508.82    114.46 o 
  -1  12  13     1017.24      876.66    149.06 o 
   0  12  13        5.72      -42.94     43.17 o 
   1  12  13      154.69       96.21     57.79 o 
   2  12  13       53.94       49.36     66.63 o 
   3  12  13      229.33      277.60     86.66 o 
  -6  13  13      677.45      736.81    151.08 o 
  -5  13  13        2.96       94.87     77.68 o 
  -4  13  13      755.03      624.09    133.32 o 
  -3  13  13       43.01      -73.85     69.49 o 
  -2  13  13      968.32     1252.38    183.15 o 
  -1  13  13      324.04      390.41    101.21 o 
   0  13  13      733.79      954.34    159.82 o 
   1  13  13       34.24       57.58     58.60 o 
   2  13  13      702.99      677.61    132.08 o 
  -5  14  13      522.85      666.46    149.34 o 
  -4  14  13       38.80       54.91     67.48 o 
  -3  14  13      472.84      778.89    149.78 o 
  -2  14  13        0.19      -25.69     43.50 o 
  -1  14  13       18.09       18.85     45.19 o 
   0  14  13      152.91      -15.88     52.06 o 
   1  14  13      713.55      734.26    141.71 o 
  -3  15  13        2.51      -26.95     46.52 o 
  -2  15  13      346.86      324.02    104.31 o 
  -1  15  13      179.29      193.74     77.39 o 
 -10   0  14       57.65      120.88     69.55 o 
  -8   0  14        3.82       -3.53     40.64 o 
  -6   0  14        5.45       -5.12     50.07 o 
  -4   0  14       54.92       99.84     52.87 o 
  -2   0  14      445.86      397.35    101.26 o 
   0   0  14      590.51      434.28    100.21 o 
   2   0  14      609.34      493.54    113.02 o 
   4   0  14      366.15      281.56     87.01 o 
 -11   1  14        0.31       17.50     40.11 o 
 -10   1  14      482.95      496.99    135.88 o 
  -9   1  14        4.84       -3.99     25.47 o 
  -8   1  14       11.87      -50.88     36.32 o 
  -7   1  14       13.43       46.90     33.82 o 
  -6   1  14      506.72      543.36     81.78 o 
  -5   1  14       25.48       75.81     40.24 o 
  -4   1  14      684.33      861.88    100.48 o 
  -3   1  14        5.31       92.32     40.01 o 
  -2   1  14      157.71      178.09     47.98 o 
  -1   1  14       21.07      -13.96     50.92 o 
   0   1  14       54.13       54.64     40.85 o 
   1   1  14      247.40      135.26    108.60 o 
   2   1  14      211.41       79.46     33.74 o 
   3   1  14        5.94       34.01     84.83 o 
   4   1  14      197.71      246.45     59.78 o 
   5   1  14        0.44       26.65     58.46 o 
 -11   2  14      441.74      305.83     71.73 o 
 -10   2  14        3.92      -29.71     30.36 o 
  -9   2  14      628.33      711.06     90.69 o 
  -8   2  14       21.26       57.56     39.42 o 
  -7   2  14      351.97      324.72     62.47 o 
  -6   2  14       99.50      166.82     64.42 o 
  -5   2  14      642.42      690.79    110.63 o 
  -4   2  14      235.74      261.70     56.80 o 
  -3   2  14      757.42      875.81     99.91 o 
  -2   2  14        5.14       -9.22     45.19 o 
  -1   2  14     1501.00     1474.38    130.83 o 
   0   2  14      282.96      256.57     84.15 o 
   1   2  14      175.00      186.60     54.99 o 
   2   2  14       64.85       76.18     42.68 o 
   3   2  14     1038.07     1321.82    130.27 o 
   4   2  14       43.46       49.07     43.98 o 
   5   2  14      100.27       66.50     57.91 o 
 -11   3  14        4.67       -9.83     26.39 o 
 -10   3  14      390.22      364.56     68.48 o 
  -9   3  14        9.20       10.99     29.16 o 
  -8   3  14     1417.56     1375.32    124.33 o 
  -7   3  14       82.69       50.38     32.00 o 
  -6   3  14     1775.31     1819.75    155.28 o 
  -5   3  14       35.03       51.81     32.47 o 
  -4   3  14      175.53      208.95     47.58 o 
  -3   3  14        2.42      -22.82     38.98 o 
  -2   3  14      296.91      273.52     95.97 o 
  -1   3  14      127.17      154.00     53.73 o 
   0   3  14     3507.80     3936.07    214.24 o 
   1   3  14        1.38       -9.75     26.13 o 
   2   3  14      639.41      713.33     96.57 o 
   3   3  14       62.73      120.71     99.88 o 
   4   3  14       94.90      390.89    260.81 o 
   5   3  14       49.38       39.48     41.51 o 
 -11   4  14      409.98      322.69     97.79 o 
 -10   4  14       38.53       52.58     35.80 o 
  -9   4  14      667.42      771.12     94.98 o 
  -8   4  14      132.31      154.06     56.70 o 
  -7   4  14      604.48      682.12     90.77 o 
  -6   4  14       48.79       93.31     38.39 o 
  -5   4  14     1428.13     1394.09    126.12 o 
  -4   4  14       86.41       48.53     33.83 o 
  -3   4  14      861.45      960.52    105.69 o 
  -2   4  14      318.53      263.63     55.38 o 
  -1   4  14     1303.55     1592.64    138.12 o 
   0   4  14       58.06      110.80     50.28 o 
   1   4  14      688.90      739.44    178.81 o 
   2   4  14        0.15       62.43     42.46 o 
   3   4  14      465.93      635.65     93.42 o 
   4   4  14       48.62       62.64     43.66 o 
   5   4  14      199.61      384.17    105.10 o 
 -11   5  14       71.41       47.48     33.86 o 
 -10   5  14       84.36       62.18     49.46 o 
  -9   5  14        8.71      -17.58     32.36 o 
  -8   5  14      888.96      975.57    106.56 o 
  -7   5  14       87.93      145.67     64.24 o 
  -6   5  14      349.28      459.74     87.27 o 
  -5   5  14        3.95       15.48     30.00 o 
  -4   5  14     1557.21     1521.91    131.88 o 
  -3   5  14       65.92       39.35     81.90 o 
  -2   5  14      658.13      644.17     90.16 o 
  -1   5  14      309.75      283.84     61.21 o 
   0   5  14      141.90      116.99     60.68 o 
   1   5  14      211.44      264.39     58.83 o 
   2   5  14      752.93      825.45    226.11 o 
   3   5  14       39.87       46.08     65.78 o 
   4   5  14      777.16      684.05    136.50 o 
   5   5  14       31.21      128.81     57.93 o 
 -10   6  14       38.15       45.12     70.71 o 
  -9   6  14        6.47       14.87     70.74 o 
  -8   6  14        0.91       14.31     33.84 o 
  -7   6  14      127.82      170.19     69.82 o 
  -6   6  14       48.97       22.74     32.91 o 
  -5   6  14      200.74      150.94     46.79 o 
  -4   6  14      188.86      143.31     44.74 o 
  -3   6  14      171.59      211.61     53.60 o 
  -2   6  14       59.29      104.11     45.10 o 
  -1   6  14      153.82      143.46     50.42 o 
   0   6  14       46.69       43.69     30.44 o 
   1   6  14      191.55      217.93     56.14 o 
   2   6  14        2.56       51.25     53.38 o 
   3   6  14       52.82       91.45     36.31 o 
   4   6  14       94.78      169.16     71.44 o 
 -10   7  14       26.65      110.21     65.07 o 
  -9   7  14       43.91       27.35     25.67 o 
  -8   7  14        2.18       11.81     72.20 o 
  -7   7  14       52.90       40.48     32.68 o 
  -6   7  14       10.65       31.39     39.04 o 
  -5   7  14      260.88      252.05     56.55 o 
  -4   7  14       52.25       54.63     34.81 o 
  -3   7  14       13.19       30.28     28.52 o 
  -2   7  14       12.32       59.63     41.93 o 
  -1   7  14      172.52      211.28     54.11 o 
   0   7  14       84.70      192.42     53.33 o 
   1   7  14      121.39       99.53     48.83 o 
   2   7  14        0.97       -4.25     53.88 o 
   3   7  14        0.73       52.89     54.48 o 
   4   7  14       32.51      -60.93     57.44 o 
  -9   8  14      440.31      580.64     82.75 o 
  -8   8  14        1.89       36.05     37.21 o 
  -7   8  14      300.29      254.20     88.57 o 
  -6   8  14       12.27       33.07     37.35 o 
  -5   8  14      161.47      204.71     53.34 o 
  -4   8  14        0.95      -32.67     35.50 o 
  -3   8  14        6.02       31.35     60.80 o 
  -2   8  14      109.93      113.30     43.94 o 
  -1   8  14      611.35      615.12     91.84 o 
   0   8  14        0.42      -20.09     34.25 o 
   1   8  14      121.40      138.43     57.66 o 
   2   8  14       75.71       88.04     58.41 o 
   3   8  14       41.56       73.88     66.53 o 
   4   8  14       86.58       99.59     38.90 o 
  -9   9  14        7.45      -50.13     40.63 o 
  -8   9  14      668.60      805.23     99.85 o 
  -7   9  14        4.31       20.69     76.24 o 
  -6   9  14      333.02      400.12     76.55 o 
  -5   9  14      129.82      224.84     55.60 o 
  -4   9  14      517.46      452.67     80.32 o 
  -3   9  14      511.31      649.62     90.85 o 
  -2   9  14       92.18      117.74     60.40 o 
  -1   9  14        9.00        3.98     53.70 o 
   0   9  14      281.73      336.65     69.89 o 
   1   9  14        7.95      -76.45     65.63 o 
   2   9  14      777.10      634.31    131.62 o 
   3   9  14      125.70      118.83     73.65 o 
  -8  10  14      127.88      122.58     70.72 o 
  -7  10  14      288.95      392.57     70.18 o 
  -6  10  14       40.12       43.04     77.79 o 
  -5  10  14     1623.91     1786.22    148.96 o 
  -4  10  14       27.06        0.33     37.41 o 
  -3  10  14      787.22      878.69    110.05 o 
  -2  10  14       17.97      -34.19     41.89 o 
  -1  10  14      581.01      729.30     98.94 o 
   0  10  14      125.25      227.48     83.70 o 
   1  10  14      596.02      487.43    118.47 o 
   2  10  14       14.99        9.41     43.30 o 
   3  10  14      840.81      505.20    116.64 o 
  -7  11  14       41.18       10.72     33.99 o 
  -6  11  14      697.05      901.67    108.96 o 
  -5  11  14       26.24       73.75     69.57 o 
  -4  11  14      621.43      685.15     97.05 o 
  -3  11  14      281.17      304.67     68.34 o 
  -2  11  14      881.52      838.31    147.83 o 
  -1  11  14      260.13      343.95     94.79 o 
   0  11  14      890.68      894.97    153.09 o 
   1  11  14       35.29       41.16     40.11 o 
   2  11  14      337.98      255.97     92.85 o 
  -5  12  14      199.08      287.47     98.95 o 
  -4  12  14      299.51      468.79    119.79 o 
  -3  12  14      321.01      556.42    132.88 o 
  -2  12  14        2.44      -58.18     60.14 o 
  -1  12  14      112.93      147.11     73.97 o 
   0  12  14      107.37      178.55     80.66 o 
   1  12  14       63.81      -86.06     69.71 o 
  -4  13  14        1.88      152.53     76.38 o 
  -3  13  14      140.70       60.68     63.80 o 
  -2  13  14       50.42      -20.59     61.47 o 
  -1  13  14       48.74       84.56     71.05 o 
   0  13  14        9.95      -71.93     57.18 o 
  -2  14  14       57.72       53.77     54.08 o 
  -9   0  15       20.28       93.39     67.26 o 
  -7   0  15      358.56      375.25    104.15 o 
  -5   0  15      498.75      702.33    132.39 o 
  -3   0  15      691.17      927.54    150.90 o 
  -1   0  15      710.88      840.37    151.08 o 
   1   0  15     2398.24     2466.18    256.21 o 
   3   0  15       57.73      -11.75     47.87 o 
 -10   1  15       96.72      155.40     50.19 o 
  -9   1  15      270.10      228.80     62.65 o 
  -8   1  15      431.14      517.31    125.54 o 
  -7   1  15      217.02      203.71     55.27 o 
  -6   1  15      613.38      679.95     91.87 o 
  -5   1  15       19.39       57.44     30.47 o 
  -4   1  15      578.39      568.12     84.94 o 
  -3   1  15       28.60       21.72     30.95 o 
  -2   1  15      161.63      119.74     77.50 o 
  -1   1  15      959.91     1137.36    120.43 o 
   0   1  15      192.57      277.28     76.65 o 
   1   1  15       95.22      125.80     57.24 o 
   2   1  15      268.69      374.45     76.58 o 
   3   1  15       90.10       92.94     44.39 o 
   4   1  15      401.98      441.27    182.03 o 
 -10   2  15      592.60      649.20     93.94 o 
  -9   2  15      721.94      726.63     95.50 o 
  -8   2  15       81.53       59.73     45.98 o 
  -7   2  15      148.50      158.05     68.62 o 
  -6   2  15      465.68      356.84     69.35 o 
  -5   2  15      142.01      153.50     65.25 o 
  -4   2  15       58.19       83.20     41.90 o 
  -3   2  15       98.73      101.57     83.59 o 
  -2   2  15      944.79      931.40    121.71 o 
  -1   2  15       59.91       83.75     52.62 o 
   0   2  15       10.43       59.06     43.63 o 
   1   2  15       90.58       48.73     74.29 o 
   2   2  15      632.36      808.67    107.12 o 
   3   2  15      265.73      294.80     69.01 o 
   4   2  15       43.91        6.42     30.48 o 
 -10   3  15       36.31       -9.03     31.51 o 
  -9   3  15        9.09       -0.59     38.00 o 
  -8   3  15        0.48        1.29     43.31 o 
  -7   3  15      636.99      629.32     89.56 o 
  -6   3  15       86.61       83.05     41.32 o 
  -5   3  15      746.53      696.46     93.24 o 
  -4   3  15       23.80       82.76     52.31 o 
  -3   3  15      356.22      300.21     66.12 o 
  -2   3  15      289.40      354.14     69.32 o 
  -1   3  15       39.42       76.60     41.03 o 
   0   3  15       19.93       20.12     37.65 o 
   1   3  15       37.04       49.60     35.66 o 
   2   3  15      101.25       96.78     49.28 o 
   3   3  15      299.33      479.10     84.22 o 
   4   3  15       32.05       81.13     39.02 o 
 -10   4  15      203.67      171.06     56.09 o 
  -9   4  15       47.54       48.54     31.04 o 
  -8   4  15     1057.01     1266.55    125.82 o 
  -7   4  15      164.84      164.23     55.65 o 
  -6   4  15      102.43       41.16     53.57 o 
  -5   4  15       10.16      -31.03     45.36 o 
  -4   4  15      396.40      372.15     84.06 o 
  -3   4  15        0.55      -41.99     30.44 o 
  -2   4  15      542.10      609.49     90.83 o 
  -1   4  15        1.23      -25.80     43.91 o 
   0   4  15      267.29      207.12     55.84 o 
   1   4  15      244.14      259.49     65.88 o 
   2   4  15      113.55       64.92     38.52 o 
   3   4  15        0.41      -24.18     73.94 o 
   4   4  15       55.42        4.26     38.52 o 
 -10   5  15       32.04       55.31     61.36 o 
  -9   5  15      375.66      397.26     73.15 o 
  -8   5  15       45.71        7.50     69.05 o 
  -7   5  15       18.14        6.85     69.86 o 
  -6   5  15      196.74      236.00     55.79 o 
  -5   5  15       15.35       37.58     69.13 o 
  -4   5  15      300.34      273.00     62.36 o 
  -3   5  15      382.52      520.06     87.11 o 
  -2   5  15      461.07      459.13     80.57 o 
  -1   5  15      191.92      164.73    136.06 o 
   0   5  15      150.41      170.82     52.42 o 
   1   5  15     1090.91     1277.11    133.18 o 
   2   5  15      215.77      159.62     50.80 o 
   3   5  15      115.72      152.84     54.19 o 
  -9   6  15      100.52      151.55     47.70 o 
  -8   6  15       34.32       34.00     35.35 o 
  -7   6  15      252.16      166.46     55.62 o 
  -6   6  15        1.63      -48.95     39.97 o 
  -5   6  15      320.84      427.71     75.68 o 
  -4   6  15      125.18       74.38     43.41 o 
  -3   6  15      237.19      239.09     73.16 o 
  -2   6  15        9.58       -0.98     33.85 o 
  -1   6  15      268.45      224.53     90.32 o 
   0   6  15        9.76       37.75     39.71 o 
   1   6  15      157.70      140.07     55.08 o 
   2   6  15        6.61      103.31     46.17 o 
   3   6  15       78.61      182.99     80.13 o 
  -9   7  15       22.35       -2.99     35.53 o 
  -8   7  15      288.97      320.72     68.24 o 
  -7   7  15       31.91        6.11     34.88 o 
  -6   7  15      988.29     1079.64    117.91 o 
  -5   7  15      107.24       33.34     32.76 o 
  -4   7  15      480.72      579.14     89.51 o 
  -3   7  15      230.59      230.09     62.19 o 
  -2   7  15       72.65      125.36     53.83 o 
  -1   7  15      103.94      128.04     53.57 o 
   0   7  15       63.22       54.28     41.10 o 
   1   7  15      237.26      197.62     57.52 o 
   2   7  15      812.64      905.38    113.47 o 
   3   7  15       12.36       33.16     62.67 o 
  -8   8  15      245.16      155.33    105.71 o 
  -7   8  15       37.30       81.60     43.59 o 
  -6   8  15      210.91      241.22     60.79 o 
  -5   8  15      184.90      229.16     59.03 o 
  -4   8  15        2.73        6.87     47.38 o 
  -3   8  15     1176.59     1169.89    125.81 o 
  -2   8  15       34.04       46.05     39.91 o 
  -1   8  15      319.89      368.16     76.12 o 
   0   8  15        3.10        6.97     37.64 o 
   1   8  15      606.99      734.44    105.47 o 
   2   8  15      163.02      199.89     86.50 o 
  -8   9  15      375.20      287.85     86.97 o 
  -7   9  15      135.23      128.31     99.27 o 
  -6   9  15      158.14      150.64     53.03 o 
  -5   9  15      662.88      642.40    140.83 o 
  -4   9  15       62.49       64.54     35.09 o 
  -3   9  15      398.17      353.66     72.74 o 
  -2   9  15      217.74      275.53     71.28 o 
  -1   9  15       10.61      -58.64     39.09 o 
   0   9  15      305.76      353.49     72.94 o 
   1   9  15       46.56      130.96     77.37 o 
   2   9  15       27.43       25.87     43.08 o 
  -7  10  15       54.53      -20.78     49.82 o 
  -6  10  15      177.33       80.68     62.01 o 
  -5  10  15      115.44      128.59     48.20 o 
  -4  10  15      303.32      259.72     62.53 o 
  -3  10  15       73.37       69.15     49.09 o 
  -2  10  15      310.59      316.18     68.66 o 
  -1  10  15       17.77      -22.47     34.97 o 
   0  10  15     1203.20     1457.99    202.73 o 
   1  10  15        1.89       38.33     46.70 o 
  -6  11  15       40.33       65.65     52.52 o 
  -5  11  15       66.57      162.93     77.30 o 
  -4  11  15        0.44      -25.97     40.22 o 
  -3  11  15       66.74       53.97     94.99 o 
  -2  11  15       20.37       50.84     62.84 o 
  -1  11  15      165.64      307.22     98.05 o 
   0  11  15       38.62       24.97     46.20 o 
  -2  12  15       12.09       23.36     66.41 o 
  -1  12  15       21.01        7.58     43.13 o 
  -8   0  16      544.28      479.25    111.67 o 
  -6   0  16      504.95      467.45    111.03 o 
  -4   0  16     1110.13     1254.10    184.74 o 
  -2   0  16      329.47      649.25    137.68 o 
   0   0  16      163.89      109.71     64.94 o 
   2   0  16      260.46      374.67    104.17 o 
  -9   1  16      816.22      809.84    106.38 o 
  -8   1  16       96.70      158.52     68.71 o 
  -7   1  16      160.74      149.02     48.80 o 
  -6   1  16        9.04       85.96     67.45 o 
  -5   1  16     1012.44     1103.20    123.28 o 
  -4   1  16        1.33       39.34     31.81 o 
  -3   1  16      245.68      363.23     72.64 o 
  -2   1  16       62.96       98.77     54.66 o 
  -1   1  16      642.64      738.78    159.55 o 
   0   1  16       21.91       67.89    123.27 o 
   1   1  16      383.63      446.56     81.19 o 
   2   1  16        0.83       13.13     36.96 o 
   3   1  16      142.81      170.33     81.14 o 
  -9   2  16      195.89      249.76     62.77 o 
  -8   2  16      112.83      158.12     45.54 o 
  -7   2  16        4.80       24.60     83.26 o 
  -6   2  16       28.53       -0.95     28.14 o 
  -5   2  16       51.72       87.12     67.07 o 
  -4   2  16      148.54       47.41    125.61 o 
  -3   2  16        1.60      -11.00     41.71 o 
  -2   2  16      721.06      836.17    136.26 o 
  -1   2  16       78.20       79.95     72.84 o 
   0   2  16      362.07      367.01     76.97 o 
   1   2  16      451.76      541.08     94.56 o 
   2   2  16      140.22      142.20     54.11 o 
   3   2  16        6.04       30.76     49.46 o 
  -9   3  16       53.42       62.95     36.07 o 
  -8   3  16      272.87      263.41     64.20 o 
  -7   3  16      286.65      334.23     69.94 o 
  -6   3  16      224.03      310.89     70.40 o 
  -5   3  16       15.43        2.04     74.97 o 
  -4   3  16      192.32      121.35     47.82 o 
  -3   3  16       30.41       23.85     42.15 o 
  -2   3  16      191.17      160.49     46.61 o 
  -1   3  16       16.08       75.18     39.01 o 
   0   3  16        7.38       76.29     46.76 o 
   1   3  16       31.08      -21.17     53.41 o 
   2   3  16        1.92      110.70    103.28 o 
  -9   4  16       18.80       63.35     45.54 o 
  -8   4  16      105.55       97.43     42.62 o 
  -7   4  16      159.04      155.12     44.02 o 
  -6   4  16       49.29       58.04     36.63 o 
  -5   4  16       12.23       45.04     60.73 o 
  -4   4  16       50.55       43.21     67.80 o 
  -3   4  16       81.48      108.04     47.85 o 
  -2   4  16      104.42       67.38     34.23 o 
  -1   4  16      114.31       90.16     42.17 o 
   0   4  16      208.77      156.95     53.80 o 
   1   4  16        0.99      -28.15     35.04 o 
   2   4  16        6.94     -117.25     79.49 o 
  -9   5  16      172.93      199.96     81.34 o 
  -8   5  16       26.55       94.36     43.18 o 
  -7   5  16      143.54      145.91     45.65 o 
  -6   5  16       52.30       16.27     30.77 o 
  -5   5  16      334.92      327.81     71.66 o 
  -4   5  16        1.23       25.89     33.74 o 
  -3   5  16      104.31       53.77     88.98 o 
  -2   5  16       37.94       -6.82     86.88 o 
  -1   5  16      159.76      140.79     53.80 o 
   0   5  16       25.57       11.24     36.39 o 
   1   5  16      215.62      234.92     71.27 o 
   2   5  16       27.69     -100.66     67.11 o 
  -8   6  16      358.89      490.12     84.76 o 
  -7   6  16      128.30      162.11     50.08 o 
  -6   6  16      759.50      905.97    115.98 o 
  -5   6  16        2.27        5.43     52.26 o 
  -4   6  16      596.65      553.62     87.07 o 
  -3   6  16       18.53        3.22     30.70 o 
  -2   6  16      565.21      644.88     97.89 o 
  -1   6  16       88.19       65.94     36.09 o 
   0   6  16       27.72       73.15     46.14 o 
   1   6  16       16.17       85.15     66.46 o 
   2   6  16      405.72      545.14    127.54 o 
  -8   7  16       10.12        9.44     49.30 o 
  -7   7  16      426.06      394.06     75.23 o 
  -6   7  16        0.58       29.13     45.07 o 
  -5   7  16      471.69      546.54     91.39 o 
  -4   7  16      275.18      329.25     72.03 o 
  -3   7  16      608.19      709.23    133.93 o 
  -2   7  16        1.21      -50.44     61.58 o 
  -1   7  16      502.30      584.29     94.29 o 
   0   7  16        0.79      -30.19     46.63 o 
   1   7  16      236.19      356.55    100.56 o 
  -7   8  16       57.10      146.03     75.57 o 
  -6   8  16      269.79      276.76     69.18 o 
  -5   8  16        0.31       17.54     37.86 o 
  -4   8  16      181.29      245.76     68.67 o 
  -3   8  16       13.45       36.36     35.19 o 
  -2   8  16      350.71      302.75     67.82 o 
  -1   8  16      109.82       74.90     45.33 o 
   0   8  16      551.99      521.09    118.61 o 
  -6   9  16       73.22       47.83     52.32 o 
  -5   9  16       35.96      -15.17     37.92 o 
  -4   9  16       48.75       86.85     50.29 o 
  -3   9  16       84.27      138.28     54.77 o 
  -2   9  16       13.27       22.63    112.79 o 
  -1   9  16       35.85      136.70     81.10 o 
   0   9  16       42.81       19.14     69.64 o 
  -5  10  16        7.25       76.26     57.05 o 
  -4  10  16       64.58      106.88     70.21 o 
  -3  10  16       52.19       16.47     58.24 o 
  -7   0  17      165.62      137.31     70.73 o 
  -5   0  17        1.11      191.90     85.04 o 
  -3   0  17       14.78       73.18     59.38 o 
  -1   0  17      109.12      170.51     78.81 o 
  -8   1  17        5.83       26.52     36.06 o 
  -7   1  17        3.05       83.35     47.45 o 
  -6   1  17      283.63      198.61     54.47 o 
  -5   1  17      198.51      241.76     79.85 o 
  -4   1  17       49.38       16.55     62.95 o 
  -3   1  17       22.82       54.91     36.44 o 
  -2   1  17       14.03       22.22     35.27 o 
  -1   1  17      133.57      226.84     67.88 o 
   0   1  17      138.55       98.04    141.51 o 
  -8   2  17      219.21      320.31     68.66 o 
  -7   2  17      115.48      173.25     59.64 o 
  -6   2  17       95.29      112.30     53.79 o 
  -5   2  17        1.03       18.05     52.95 o 
  -4   2  17      250.91      267.72     69.97 o 
  -3   2  17      112.21       80.31     55.78 o 
  -2   2  17      267.77      404.98     85.03 o 
  -1   2  17        5.42      -13.70     46.12 o 
   0   2  17      596.41      671.60    149.19 o 
  -8   3  17       55.38       -6.65     54.73 o 
  -7   3  17      670.07      556.09     90.31 o 
  -6   3  17       26.34       50.56     35.42 o 
  -5   3  17      259.81      436.28     85.64 o 
  -4   3  17       16.93      121.66     56.80 o 
  -3   3  17      759.31      714.89    106.06 o 
  -2   3  17       22.74      -13.21     37.98 o 
  -1   3  17      224.12      396.27     80.24 o 
   0   3  17      148.63      268.59     96.00 o 
  -7   4  17       87.31      222.94     92.73 o 
  -6   4  17       65.82       34.66     59.52 o 
  -5   4  17       62.95       40.06     48.81 o 
  -4   4  17      564.31      811.48    162.27 o 
  -3   4  17        4.88       62.98     51.78 o 
  -2   4  17      525.42      638.48    192.95 o 
  -1   4  17        0.59      -71.81     47.88 o 
   0   4  17      109.82      203.79    100.44 o 
  -7   5  17      602.38      718.44    150.03 o 
  -6   5  17        8.68      -30.38     64.03 o 
  -5   5  17      276.30      230.79     69.12 o 
  -4   5  17       35.33       18.86     62.40 o 
  -3   5  17       98.50       74.36     99.36 o 
  -2   5  17       43.92       22.49     35.18 o 
  -1   5  17      210.28      265.25     94.30 o 
  -7   6  17      516.72      607.70    137.80 o 
  -6   6  17       14.40      -31.87     58.43 o 
  -5   6  17        1.39      -58.56     58.99 o 
  -4   6  17       80.62      753.04    757.92 o 
  -3   6  17      114.32       61.81     55.35 o 
  -2   6  17      251.33      219.91     66.52 o 
  -6   7  17      358.38      363.22    117.75 o 
  -5   7  17      271.84      304.99     96.04 o 
  -4   7  17       32.91       63.00     52.14 o 
  -3   7  17      124.73      169.15     85.94 o 
  -4   8  17      115.69      113.91     73.84 o 
                                                 
